# Supplementary material for: Deconvolution of sarcoma methylomes reveals varying degrees of immune cell infiltrates with association to genomic aberrations
Source: J Transl Med. 2021 May 12;19:204. doi: 10.1186/s12967-021-02858-7 (PMC8117561; doi:10.1186/s12967-021-02858-7)
Supplement: Supplementary file 2 — Additional file 2. Additional table. [file 12967_2021_2858_MOESM2_ESM.xlsx]

## Sheet: 1_ELK3_LTA4H_LGR5_fusions
short_pid	sarcoma_subtype	gene1	gene2	strand1_gene_fusion	strand2_gene_fusion	breakpoint1	breakpoint2	site1	site2	type	TIL_group
Fusions involving ELK3
A7ES	DDLS	ELK3	RP11-81H3.2	+/+	-/-	12:96617552	12:74551665	splice-site	splice-site	inversion	high
A1KW	DDLS	ELK3	KRT78	+/+	-/-	12:96617552	12:53242406	splice-site	splice-site	inversion	intermediate
A1KW	DDLS	PTPN11	ELK3	+/+	+/-	12:112893868	12:96605979	splice-site	intron	inversion/3'-3'	intermediate
A3LS	DDLS	MPHOSPH9	ELK3	-/-	+/+	12:123694603	12:96640718	splice-site	splice-site	inversion	high
A3LS	DDLS	EXOC4	ELK3	+/+	+/+	7:132938088	12:96641462	intron	exon	translocation	high
AB2S	DDLS	ELK3	RP11-13A1.3	+/+	-/+	12:96617552	12:89521106	splice-site	intron	duplication/5'-5'	high
A9HS	DDLS	NAP1L1	ELK3	-/-	+/+	12:76478347	12:96617343	splice-site	splice-site	inversion	high
A9HS	DDLS	ELK3	RP11-256L6.2	+/+	+/+	12:96664773	12:96421176	intron	splice-site	duplication	high
A9HS	DDLS	ELK3	SYNRG	+/+	-/+	12:96617552	17:35884711	splice-site	intron	translocation/5'-5'	high
AB2V	MFS	RN7SKP11	ELK3	-/-	+/+	12:96821057	12:96617343	exon	splice-site	inversion	intermediate
A2J0	DDLS	ELK3	CDK17	+/+	-/-	12:96617552	12:96694139	splice-site	splice-site	inversion	intermediate
AB2F	DDLS	ELK3	TSPAN8	+/+	-/-	12:96588484	12:71676600	splice-site	splice-site	inversion	intermediate
A1L3	DDLS	ELK3	RP11-81K13.1	+/+	+/+	12:96641513	12:75434738	splice-site	splice-site	duplication	intermediate
AB36	DDLS	ELK3	RP11-145M4.3	+/+	+/+	12:96617552	1:59553687	splice-site	splice-site	translocation	low
AB36	DDLS	ELK3	RP4-794H19.4	+/+	+/+	12:96617552	1:59507844	splice-site	splice-site	translocation	low
AB36	DDLS	ELK3	RP11-470E16.1	+/+	-/+	12:96617552	1:59592656	splice-site	intron	translocation/5'-5'	low
AB36	DDLS	ELK3	RP11-145M4.2	+/+	-/+	12:96617552	1:59527787	splice-site	intron	translocation/5'-5'	low
A7ES	DDLS	ELK3	RP11-711C17.1	+/+	./+	12:96617552	12:74405651	splice-site	intergenic	duplication	high
A7ES	DDLS	ELK3	AC090015.1	+/+	./+	12:96617552	12:74405651	splice-site	intergenic	duplication	high
A7ES	DDLS	ELK3	RP11-711C17.1	+/+	./+	12:96617552	12:74385388	splice-site	intergenic	duplication	high
A7ES	DDLS	ELK3	AC090015.1	+/+	./+	12:96617552	12:74385388	splice-site	intergenic	duplication	high
A1KW	DDLS	HECTD4	ELK3	-/-	./+	12:112641440	12:96545622	splice-site	intergenic	inversion	intermediate
A9HS	DDLS	ELK3	snoU13	+/+	./+	12:96617552	5:174883112	splice-site	intergenic	translocation/truncation	high
A9HS	DDLS	ELK3	SFXN1	+/+	./+	12:96617552	5:174883112	splice-site	intergenic	translocation/truncation	high
A9HS	DDLS	ELK3	RP11-1041F24.1	+/+	./-	12:96641513	12:92126014	splice-site	intergenic	inversion/3'-3'	high
A9HS	DDLS	ELK3	RP11-587P21.1	+/+	./-	12:96641513	12:92126014	splice-site	intergenic	inversion/3'-3'	high
AB2F	DDLS	ELK3	RP11-256L6.4	+/+	./-	12:96588484	12:96492708	splice-site	intergenic	inversion/3'-3'	intermediate
AB2F	DDLS	ELK3	RN7SL88P	+/+	./-	12:96588484	12:96492708	splice-site	intergenic	inversion/3'-3'	intermediate
A23Y	DDLS	CEP290	ELK3	-/-	./+	12:88449353	12:96525611	splice-site	intergenic	inversion	high
AB36	DDLS	ELK3	RP11-145M4.3	+/+	./+	12:96617552	1:59569184	splice-site	intergenic	translocation/truncation	low
AB36	DDLS	ELK3	RP11-470E16.1	+/+	./+	12:96617552	1:59569184	splice-site	intergenic	translocation/truncation	low
Fusions involving LTA4H
A3U5	DDLS	LTA4H	BTBD11	-/-	+/+	12:96396738	12:107914264	splice-site	splice-site	inversion	intermediate
A3U5	DDLS	HECTD4	LTA4H	-/-	-/-	12:112819756	12:96400188	splice-site	splice-site	deletion	intermediate
A3LS	DDLS	LTA4H	RP11-13A1.3	-/-	-/-	12:96402872	12:89600786	splice-site	intron	deletion	high
A3LS	DDLS	LRRC4	LTA4H	-/-	-/-	7:127668920	12:96412682	exon	splice-site	translocation	high
A9HS	DDLS	LTA4H	PPFIA2	-/-	-/+	12:96422907	12:82021671	exon	intron	inversion/5'-5'	high
A9HO	DDLS	SMUG1	LTA4H	./+	-/-	12:54605488	12:96400188	intergenic	splice-site	inversion	high
A9HO	DDLS	CBX5	LTA4H	./+	-/-	12:54605488	12:96400188	intergenic	splice-site	inversion	high
A3LS	DDLS	LTA4H	CTD-2019O4.1	-/-	./+	12:96406966	11:22197716	splice-site	intergenic	translocation/truncation	high
A3LS	DDLS	LTA4H	ANO5	-/-	./+	12:96406966	11:22197716	splice-site	intergenic	translocation/truncation	high
A9HS	DDLS	LTA4H	TMTC3	-/-	./-	12:96429139	12:88621778	splice-site	intergenic	deletion	high
A9HS	DDLS	LTA4H	Y_RNA	-/-	./-	12:96429139	12:88621778	splice-site	intergenic	deletion	high
A9HS	DDLS	LTA4H	RN7SKP172	-/-	./+	12:96415925	12:76729219	splice-site	intergenic	inversion	high
A9HS	DDLS	LTA4H	BBS10	-/-	./+	12:96415925	12:76729219	splice-site	intergenic	inversion	high
AB2F	DDLS	LTA4H	RP11-361A23.3	-/-	./+	12:96400092	12:75209094	splice-site	intergenic	inversion	intermediate
AB2F	DDLS	LTA4H	RP11-81K13.1	-/-	./+	12:96400092	12:75209094	splice-site	intergenic	inversion	intermediate
Fusions involving LGR5
A8YX	DDLS	ARFGEF1	LGR5	-/-	+/+	8:68163534	12:71870176	splice-site	intron	translocation	low
A6Z7	DDLS	LGR5	FAM19A2	+/+	-/-	12:71928967	12:62261208	splice-site	splice-site	inversion	low
A6Z7	DDLS	LGR5	RP11-769N19.2	+/+	-/-	12:71928967	12:62534194	splice-site	splice-site	inversion	low
A2IZ	DDLS	IFNG-AS1	LGR5	+/+	+/+	12:68579725	12:71960184	intron	splice-site	deletion	low
A3LS	DDLS	MLXIP	LGR5	+/+	+/-	12:122517173	12:71880143	splice-site	intron	inversion/3'-3'	high
AB3A	DDLS	CTDSP2	LGR5	-/-	+/+	12:58240155	12:71898394	splice-site	splice-site	inversion	low
A1L0	DDLS	LGR5	TSPAN8	+/+	-/-	12:71834073	12:71676600	splice-site	splice-site	inversion	low
AB2H	DDLS	CNOT2	LGR5	+/+	+/-	12:70748240	12:71962869	3'UTR	intron	inversion/3'-3'	low
A1KZ	DDLS	WBP11	LGR5	-/-	+/+	12:14956286	12:71898394	splice-site	splice-site	inversion	intermediate
A1KZ	DDLS	LGR5	RP3-399L15.1	+/+	-/-	12:71898466	6:114809914	splice-site	splice-site	translocation	intermediate
A1KZ	DDLS	LAMP2	LGR5	-/-	+/+	X:119602757	12:71946853	splice-site	splice-site	translocation	intermediate
A3LS	DDLS	LGR5	RPL23AP68	+/+	./+	12:71834073	12:87725707	splice-site	intergenic	deletion	high
A3LS	DDLS	LGR5	RP11-248E9.1	+/+	./+	12:71834073	12:87725707	splice-site	intergenic	deletion	high
A23R	DDLS	LGR5	LGR5	+/+	./-	12:71928967	12:71983659	splice-site	intergenic	inversion/3'-3'	low
A23R	DDLS	LGR5	ZFC3H1	+/+	./-	12:71928967	12:71983659	splice-site	intergenic	inversion/3'-3'	low

## Sheet: 2_Enrichment_GO_KEGG_per_LMC
LMC	database	Term	Overlap	Adjusted.P.value	Genes
LMC1	GO_Biological_Process_2018	membrane repolarization during action potential (GO:0086011)	2/12	0.0791877	KCND3;ATP1B1
LMC1	GO_Biological_Process_2018	cardiac muscle cell membrane repolarization (GO:0099622)	2/12	0.0791877	KCND3;ATP1B1
LMC1	GO_Biological_Process_2018	negative regulation of focal adhesion assembly (GO:0051895)	2/15	0.0791877	PHLDB2;CORO1C
LMC1	GO_Biological_Process_2018	membrane repolarization during cardiac muscle cell action potential (GO:0086013)	2/16	0.0791877	KCND3;ATP1B1
LMC1	GO_Biological_Process_2018	negative regulation of adherens junction organization (GO:1903392)	2/16	0.0791877	PHLDB2;CORO1C
LMC1	GO_Biological_Process_2018	membrane repolarization (GO:0086009)	2/14	0.0791877	KCND3;ATP1B1
LMC1	GO_Biological_Process_2018	neural crest cell development (GO:0014032)	3/36	0.0791877	HTR2B;NRG1;CORO1C
LMC1	GO_Biological_Process_2018	negative regulation of cell junction assembly (GO:1901889)	2/20	0.105094	PHLDB2;CORO1C
LMC1	GO_Biological_Process_2018	neural crest cell differentiation (GO:0014033)	2/16	0.0791877	HTR2B;NRG1
LMC1	GO_Biological_Process_2018	positive regulation of muscle cell differentiation (GO:0051149)	3/35	0.0791877	BOC;NRG1;CTNNA2
LMC1	GO_Biological_Process_2018	axonogenesis (GO:0007409)	5/224	0.0791877	NELL2;LRRN2;TNR;NRCAM;CTNNA2
LMC1	GO_Biological_Process_2018	cardiac muscle cell action potential (GO:0086001)	2/30	0.150548	KCND3;ATP1B1
LMC1	GO_Biological_Process_2018	regulation of muscle cell differentiation (GO:0051147)	2/37	0.183246	BOC;CTNNA2
LMC1	GO_Biological_Process_2018	negative regulation of cell-matrix adhesion (GO:0001953)	2/28	0.150548	PHLDB2;CORO1C
LMC1	GO_Biological_Process_2018	neural crest cell migration (GO:0001755)	2/29	0.150548	HTR2B;CORO1C
LMC1	GO_Biological_Process_2018	positive regulation of neuron differentiation (GO:0045666)	4/99	0.0791877	BRINP1;DPYSL3;VWC2;NRCAM
LMC1	GO_Biological_Process_2018	regulation of heart contraction (GO:0008016)	3/96	0.150548	CHRM2;DES;ATP1B1
LMC1	GO_Biological_Process_2018	positive regulation of neurogenesis (GO:0050769)	3/70	0.101978	BRINP1;VWC2;NRCAM
LMC1	GO_Biological_Process_2018	regulation of focal adhesion assembly (GO:0051893)	2/45	0.197424	PHLDB2;CORO1C
LMC1	GO_Biological_Process_2018	positive regulation of MAP kinase activity (GO:0043406)	4/178	0.150548	ALK;CD81;HTR2B;NRG1
LMC1	GO_Biological_Process_2018	calcium ion transmembrane import into cytosol (GO:0097553)	2/37	0.183246	HTR2B;GRIN2B
LMC1	GO_Biological_Process_2018	negative regulation of transport (GO:0051051)	2/41	0.183246	TRAT1;NRG1
LMC1	GO_Biological_Process_2018	regulation of blood circulation (GO:1903522)	2/37	0.183246	CHRM2;DES
LMC1	GO_Biological_Process_2018	negative regulation of STAT cascade (GO:1904893)	2/42	0.183246	SOCS2;LRRC4B
LMC1	GO_Biological_Process_2018	negative regulation of cell projection organization (GO:0031345)	2/42	0.183246	DPYSL3;GRIN2B
LMC1	GO_Biological_Process_2018	ameboidal-type cell migration (GO:0001667)	2/41	0.183246	HTR2B;CORO1C
LMC1	GO_Biological_Process_2018	regulation of neuron differentiation (GO:0045664)	3/85	0.150548	BRINP1;VWC2;NRCAM
LMC1	GO_Biological_Process_2018	cell morphogenesis involved in neuron differentiation (GO:0048667)	3/98	0.150548	LRRN2;NRCAM;CTNNA2
LMC1	GO_Biological_Process_2018	axon development (GO:0061564)	3/95	0.150548	LRRN2;NRCAM;CTNNA2
LMC1	GO_Biological_Process_2018	negative regulation of protein kinase activity (GO:0006469)	3/110	0.183246	SOCS2;CORO1C;LRRC4B
LMC1	GO_Biological_Process_2018	brain development (GO:0007420)	3/120	0.183246	CA10;CTNNA2;GRIN2B
LMC1	GO_Biological_Process_2018	negative regulation of cell migration (GO:0030336)	3/122	0.183246	DPYSL3;PHLDB2;CORO1C
LMC1	GO_Biological_Process_2018	activation of protein kinase activity (GO:0032147)	4/234	0.183246	ALK;CD81;NRG1;COPS8
LMC1	GO_Biological_Process_2018	activation of MAPK activity (GO:0000187)	3/118	0.183246	ALK;CD81;NRG1
LMC1	GO_Molecular_Function_2018	MHC class II protein complex binding (GO:0023026)	2/17	0.147151	CD81;ATP1B1
LMC1	GO_Molecular_Function_2018	MHC protein complex binding (GO:0023023)	2/20	0.147151	CD81;ATP1B1
LMC1	GO_Molecular_Function_2018	G-protein coupled amine receptor activity (GO:0008227)	2/57	0.170563	CHRM2;HTR2B
LMC1	GO_Molecular_Function_2018	phosphatidylinositol-4,5-bisphosphate 3-kinase activity (GO:0046934)	2/69	0.170563	TRAT1;NRG1
LMC1	GO_Molecular_Function_2018	transmembrane receptor protein tyrosine kinase activity (GO:0004714)	2/62	0.170563	ALK;NELL2
LMC1	GO_Molecular_Function_2018	kinase inhibitor activity (GO:0019210)	2/60	0.170563	SOCS2;LRRC4B
LMC1	GO_Molecular_Function_2018	thiol-dependent ubiquitin-specific protease activity (GO:0004843)	2/77	0.170563	USP31;OTUD7A
LMC1	GO_Molecular_Function_2018	phosphatidylinositol 3-kinase activity (GO:0035004)	2/77	0.170563	TRAT1;NRG1
LMC1	GO_Molecular_Function_2018	protein kinase inhibitor activity (GO:0004860)	2/68	0.170563	SOCS2;LRRC4B
LMC1	GO_Molecular_Function_2018	phosphatidylinositol bisphosphate kinase activity (GO:0052813)	2/72	0.170563	TRAT1;NRG1
LMC1	GO_Molecular_Function_2018	thiol-dependent ubiquitinyl hydrolase activity (GO:0036459)	2/93	0.170563	USP31;OTUD7A
LMC1	GO_Molecular_Function_2018	integrin binding (GO:0005178)	2/95	0.170563	CXADR;NRG1
LMC1	GO_Molecular_Function_2018	protein kinase regulator activity (GO:0019887)	2/108	0.172469	SOCS2;LRRC4B
LMC1	GO_Cellular_Component_2018	clathrin-coated vesicle (GO:0030136)	3/101	0.127515	CHRM2;CLVS2;SYT9
LMC1	GO_Cellular_Component_2018	intercalated disc (GO:0014704)	2/32	0.127515	DES;ATP1B1
LMC1	GO_Cellular_Component_2018	dendrite (GO:0030425)	3/216	0.187007	BRINP1;KCND3;HTR2B
LMC1	GO_Cellular_Component_2018	intermediate filament cytoskeleton (GO:0045111)	2/72	0.184082	DES;PHLDB2
LMC1	GO_Cellular_Component_2018	trans-Golgi network membrane (GO:0032588)	2/86	0.184082	CLVS2;CALN1
LMC1	GO_Cellular_Component_2018	integral component of plasma membrane (GO:0005887)	10/1464	0.184082	ALK;CHRM2;CXADR;PTPRN2;CD81;TRAT1;HTR2B;NRCAM;GRIN2B;TRHDE
LMC1	GO_Cellular_Component_2018	clathrin-coated vesicle membrane (GO:0030665)	2/82	0.184082	CHRM2;SYT9
LMC2	KEGG_2016	Amoebiasis_Homo sapiens_hsa05146	3/100	0.0623123	COL1A1;COL1A2;IL1R1
LMC2	KEGG_2016	Protein digestion and absorption_Homo sapiens_hsa04974	3/90	0.0623123	COL1A1;COL1A2;COL27A1
LMC2	KEGG_2016	Endocytosis_Homo sapiens_hsa04144	4/259	0.0818921	PDGFRA;CAPZB;WIPF1;RAB11FIP5
LMC2	KEGG_2016	Mucin type O-Glycan biosynthesis_Homo sapiens_hsa00512	2/31	0.0623123	GALNT7;GALNT10
LMC2	GO_Biological_Process_2018	regulation of filopodium assembly (GO:0051489)	4/37	0.00198113	NRP1;RALA;TENM2;CAPZB
LMC2	GO_Biological_Process_2018	positive regulation of receptor binding (GO:1900122)	2/7	0.0186861	NRP1;ANXA2
LMC2	GO_Biological_Process_2018	positive regulation of filopodium assembly (GO:0051491)	3/26	0.0100366	NRP1;RALA;TENM2
LMC2	GO_Biological_Process_2018	extracellular matrix organization (GO:0030198)	6/230	0.0100366	COL1A1;COL16A1;COL1A2;LOX;ADAM12;HTRA1
LMC2	GO_Biological_Process_2018	cell morphogenesis (GO:0000902)	3/60	0.0411623	TENM2;TENM3;CAPZB
LMC2	GO_Biological_Process_2018	platelet-derived growth factor receptor signaling pathway (GO:0048008)	2/18	0.0556146	NRP1;PDGFRA
LMC2	GO_Biological_Process_2018	positive regulation of focal adhesion assembly (GO:0051894)	2/18	0.0556146	NRP1;COL16A1
LMC2	GO_Biological_Process_2018	collagen fibril organization (GO:0030199)	3/30	0.0116614	COL1A1;COL1A2;LOX
LMC2	GO_Biological_Process_2018	protein heterooligomerization (GO:0051291)	3/50	0.0309186	SEPT11;ANXA2;TRPS1
LMC2	GO_Biological_Process_2018	peptidyl-tyrosine dephosphorylation (GO:0035335)	2/26	0.0665435	DUSP10;DUSP14
LMC2	GO_Biological_Process_2018	embryonic skeletal system development (GO:0048706)	2/22	0.0625246	COL1A1;PDGFRA
LMC2	GO_Biological_Process_2018	regulation of blood coagulation (GO:0030193)	2/31	0.0792603	FAP;ADTRP
LMC2	GO_Biological_Process_2018	positive regulation of plasma membrane bounded cell projection assembly (GO:0120034)	3/70	0.0556146	NRP1;RALA;TENM2
LMC2	GO_Biological_Process_2018	positive regulation of adherens junction organization (GO:1903393)	2/20	0.0625246	NRP1;COL16A1
LMC2	GO_Biological_Process_2018	positive regulation of cell junction assembly (GO:1901890)	2/24	0.0630849	NRP1;COL16A1
LMC2	GO_Biological_Process_2018	protein O-linked glycosylation via threonine (GO:0018243)	2/22	0.0625246	GALNT7;GALNT10
LMC2	GO_Biological_Process_2018	negative regulation of wound healing (GO:0061045)	2/26	0.0665435	DUSP10;ADTRP
LMC2	GO_Biological_Process_2018	cortical actin cytoskeleton organization (GO:0030866)	2/22	0.0625246	FMNL2;WIPF1
LMC2	GO_Biological_Process_2018	protein complex subunit organization (GO:0071822)	3/46	0.0281594	COL1A1;COL1A2;LOX
LMC2	GO_Biological_Process_2018	protein O-linked glycosylation via serine (GO:0018242)	2/23	0.0630849	GALNT7;GALNT10
LMC2	GO_Biological_Process_2018	regulation of cell morphogenesis (GO:0022604)	2/29	0.0789239	FMNL2;CAPZB
LMC2	GO_Biological_Process_2018	substrate adhesion-dependent cell spreading (GO:0034446)	2/33	0.0792603	NRP1;PEAK1
LMC2	GO_Biological_Process_2018	peptidyl-threonine modification (GO:0018210)	3/90	0.0630849	ACVR1;GALNT7;GALNT10
LMC2	GO_Biological_Process_2018	positive regulation of epithelial to mesenchymal transition (GO:0010718)	2/41	0.0906825	ACVR1;COL1A1
LMC2	GO_Biological_Process_2018	positive regulation of cell migration (GO:0030335)	4/222	0.0792603	ACVR1;COL1A1;NRP1;PDGFRA
LMC2	GO_Biological_Process_2018	positive regulation of osteoblast differentiation (GO:0045669)	2/36	0.0802209	ACVR1;RUNX2
LMC2	GO_Biological_Process_2018	endothelial cell migration (GO:0043542)	2/36	0.0802209	NRP1;FAP
LMC2	GO_Biological_Process_2018	transmembrane receptor protein serine/threonine kinase signaling pathway (GO:0007178)	3/145	0.0985503	ACVR1;COL1A2;RUNX2
LMC2	GO_Biological_Process_2018	regulation of actin cytoskeleton reorganization (GO:2000249)	2/31	0.0792603	NRP1;PDGFRA
LMC2	GO_Biological_Process_2018	heterophilic cell-cell adhesion via plasma membrane cell adhesion molecules (GO:0007157)	2/48	0.0985503	TENM2;TENM3
LMC2	GO_Biological_Process_2018	embryonic heart tube morphogenesis (GO:0003143)	2/41	0.0906825	ACVR1;MICAL2
LMC2	GO_Biological_Process_2018	cytoskeleton organization (GO:0007010)	4/127	0.0321498	FMNL3;FMNL2;CAPZB;MICAL2
LMC2	GO_Biological_Process_2018	regulation of focal adhesion assembly (GO:0051893)	2/45	0.0985369	NRP1;COL16A1
LMC2	GO_Biological_Process_2018	positive regulation of cell-matrix adhesion (GO:0001954)	2/34	0.0792603	NRP1;COL16A1
LMC2	GO_Biological_Process_2018	interleukin-12-mediated signaling pathway (GO:0035722)	2/47	0.0985503	RALA;ANXA2
LMC2	GO_Biological_Process_2018	protein glycosylation (GO:0006486)	3/131	0.0906825	GALNT7;GFPT2;GALNT10
LMC2	GO_Biological_Process_2018	odontogenesis (GO:0042476)	2/42	0.0922433	COL1A1;COL1A2
LMC2	GO_Biological_Process_2018	embryonic organ morphogenesis (GO:0048562)	2/34	0.0792603	ACVR1;PDGFRA
LMC2	GO_Biological_Process_2018	neuron differentiation (GO:0030182)	3/140	0.0985369	TENM2;TENM3;RUNX2
LMC2	GO_Biological_Process_2018	oligosaccharide biosynthetic process (GO:0009312)	2/34	0.0792603	GALNT7;GALNT10
LMC2	GO_Biological_Process_2018	epithelial cell migration (GO:0010631)	2/37	0.0802209	NRP1;FAP
LMC2	GO_Biological_Process_2018	regulation of phosphatidylinositol 3-kinase activity (GO:0043551)	2/34	0.0792603	PDGFRA;WDR91
LMC2	GO_Biological_Process_2018	peptidyl-tyrosine modification (GO:0018212)	2/52	0.111067	PDGFRA;TPST1
LMC2	GO_Biological_Process_2018	purine ribonucleotide metabolic process (GO:0009150)	2/67	0.120486	ACLY;TPST1
LMC2	GO_Biological_Process_2018	negative regulation of blood coagulation (GO:0030195)	2/37	0.0802209	PDGFRA;ADTRP
LMC2	GO_Biological_Process_2018	carbohydrate biosynthetic process (GO:0016051)	2/37	0.0802209	GALNT7;GALNT10
LMC2	GO_Biological_Process_2018	proteolysis involved in cellular protein catabolic process (GO:0051603)	2/94	0.120486	FAP;LGMN
LMC2	GO_Biological_Process_2018	cell morphogenesis involved in differentiation (GO:0000904)	2/55	0.118869	NRP1;PEAK1
LMC2	GO_Biological_Process_2018	cellular response to interleukin-12 (GO:0071349)	2/47	0.0985503	RALA;ANXA2
LMC2	GO_Biological_Process_2018	O-glycan processing (GO:0016266)	2/66	0.120486	GALNT7;GALNT10
LMC2	GO_Biological_Process_2018	actin cytoskeleton reorganization (GO:0031532)	2/62	0.120486	NRP1;RALA
LMC2	GO_Biological_Process_2018	cellular response to growth factor stimulus (GO:0071363)	3/140	0.0985369	ACVR1;NRP1;RUNX2
LMC2	GO_Biological_Process_2018	skeletal system development (GO:0001501)	3/147	0.0985503	COL1A1;COL1A2;TRPS1
LMC2	GO_Biological_Process_2018	positive regulation of ossification (GO:0045778)	2/53	0.112912	ACVR1;RUNX2
LMC2	GO_Biological_Process_2018	cell chemotaxis (GO:0060326)	2/61	0.120486	NRP1;PDGFRA
LMC2	GO_Biological_Process_2018	antigen processing and presentation of exogenous peptide antigen via MHC class II (GO:0019886)	2/98	0.12065	CAPZB;LGMN
LMC2	GO_Biological_Process_2018	integrin-mediated signaling pathway (GO:0007229)	2/59	0.120486	NRP1;COL16A1
LMC2	GO_Biological_Process_2018	cellular response to transforming growth factor beta stimulus (GO:0071560)	2/101	0.121353	ACVR1;COL1A2
LMC2	GO_Biological_Process_2018	antigen processing and presentation of exogenous peptide antigen (GO:0002478)	2/98	0.12065	CAPZB;LGMN
LMC2	GO_Biological_Process_2018	BMP signaling pathway (GO:0030509)	2/82	0.120486	ACVR1;RUNX2
LMC2	GO_Biological_Process_2018	oligosaccharide metabolic process (GO:0009311)	2/64	0.120486	GALNT7;GALNT10
LMC2	GO_Biological_Process_2018	regulation of osteoblast differentiation (GO:0045667)	2/70	0.120486	ACVR1;RUNX2
LMC2	GO_Biological_Process_2018	antigen processing and presentation of peptide antigen via MHC class II (GO:0002495)	2/99	0.121353	CAPZB;LGMN
LMC2	GO_Biological_Process_2018	cellular response to BMP stimulus (GO:0071773)	2/88	0.120486	ACVR1;RUNX2
LMC2	GO_Biological_Process_2018	cell-cell adhesion via plasma-membrane adhesion molecules (GO:0098742)	3/143	0.0985503	ACVR1;TENM2;TENM3
LMC2	GO_Biological_Process_2018	transforming growth factor beta receptor signaling pathway (GO:0007179)	2/77	0.120486	ACVR1;COL1A2
LMC2	GO_Biological_Process_2018	cholesterol metabolic process (GO:0008203)	2/69	0.120486	ACLY;SOAT1
LMC2	GO_Biological_Process_2018	regulation of anatomical structure morphogenesis (GO:0022603)	2/83	0.120486	FMNL2;CAPZB
LMC2	GO_Biological_Process_2018	regulation of cell migration (GO:0030334)	4/317	0.120486	ACVR1;COL1A1;PDGFRA;DUSP10
LMC2	GO_Biological_Process_2018	cellular protein catabolic process (GO:0044257)	2/63	0.120486	FAP;LGMN
LMC2	GO_Biological_Process_2018	positive regulation of cellular metabolic process (GO:0031325)	2/93	0.120486	ACLY;ANXA2
LMC2	GO_Biological_Process_2018	regulation of cell differentiation (GO:0045595)	2/122	0.125108	TRPS1;RUNX2
LMC2	GO_Biological_Process_2018	positive regulation of cell motility (GO:2000147)	3/180	0.120486	ACVR1;COL1A1;PDGFRA
LMC2	GO_Biological_Process_2018	negative regulation of cell communication (GO:0010648)	2/79	0.120486	ACVR1;PDGFRA
LMC2	GO_Biological_Process_2018	negative regulation of signaling (GO:0023057)	2/84	0.120486	ACVR1;PDGFRA
LMC2	GO_Biological_Process_2018	regulated exocytosis (GO:0045055)	2/149	0.139138	LHFPL2;RAB11FIP5
LMC2	GO_Biological_Process_2018	positive regulation of cell differentiation (GO:0045597)	3/195	0.120486	ACVR1;COL1A1;RUNX2
LMC2	GO_Biological_Process_2018	proteolysis (GO:0006508)	3/292	0.127018	FAP;HTRA1;LGMN
LMC2	GO_Biological_Process_2018	skin development (GO:0043588)	2/95	0.120486	COL1A1;COL1A2
LMC2	GO_Biological_Process_2018	mitotic cell cycle phase transition (GO:0044772)	3/222	0.120486	ACVR1;CCNY;BCAT1
LMC2	GO_Biological_Process_2018	cell cycle G1/S phase transition (GO:0044843)	2/93	0.120486	ACVR1;BCAT1
LMC2	GO_Biological_Process_2018	G1/S transition of mitotic cell cycle (GO:0000082)	2/106	0.123012	ACVR1;BCAT1
LMC2	GO_Biological_Process_2018	protein O-linked glycosylation (GO:0006493)	2/116	0.123012	GALNT7;GALNT10
LMC2	GO_Biological_Process_2018	generation of neurons (GO:0048699)	2/131	0.130363	NRP1;RUNX2
LMC2	GO_Biological_Process_2018	negative regulation of signal transduction (GO:0009968)	3/284	0.125108	ACVR1;PDGFRA;LGMN
LMC2	GO_Biological_Process_2018	negative regulation of response to stimulus (GO:0048585)	2/128	0.128449	ACVR1;PDGFRA
LMC2	GO_Biological_Process_2018	protein dephosphorylation (GO:0006470)	2/126	0.127018	DUSP10;DUSP14
LMC2	GO_Biological_Process_2018	protein autophosphorylation (GO:0046777)	2/176	0.159239	PDGFRA;PEAK1
LMC2	GO_Biological_Process_2018	regulation of ERK1 and ERK2 cascade (GO:0070372)	3/248	0.121353	NRP1;PDGFRA;DUSP10
LMC2	GO_Biological_Process_2018	negative regulation of multicellular organismal process (GO:0051241)	2/126	0.127018	DUSP10;RAB11FIP5
LMC2	GO_Biological_Process_2018	positive regulation of protein phosphorylation (GO:0001934)	3/413	0.180652	ACVR1;NRP1;PDGFRA
LMC2	GO_Biological_Process_2018	regulation of vesicle-mediated transport (GO:0060627)	2/139	0.132867	NRP1;RALA
LMC2	GO_Biological_Process_2018	positive regulation of phosphorylation (GO:0042327)	2/209	0.187113	NRP1;PDGFRA
LMC2	GO_Biological_Process_2018	peptidyl-serine modification (GO:0018209)	2/171	0.154192	GALNT7;GALNT10
LMC2	GO_Biological_Process_2018	neuron development (GO:0048666)	2/145	0.136444	TENM2;TENM3
LMC2	GO_Biological_Process_2018	positive regulation of multicellular organismal process (GO:0051240)	2/203	0.1816	ACVR1;COL1A1
LMC2	GO_Biological_Process_2018	regulation of cellular component organization (GO:0051128)	2/141	0.133694	FMNL2;CAPZB
LMC2	GO_Biological_Process_2018	protein oligomerization (GO:0051259)	2/218	0.195542	SEPT11;TRPS1
LMC2	GO_Biological_Process_2018	positive regulation of ERK1 and ERK2 cascade (GO:0070374)	2/202	0.181331	NRP1;PDGFRA
LMC2	GO_Biological_Process_2018	phosphate-containing compound metabolic process (GO:0006796)	2/184	0.165459	DUSP10;GFPT2
LMC2	GO_Biological_Process_2018	cytokine-mediated signaling pathway (GO:0019221)	4/634	0.172234	RALA;COL1A2;ANXA2;IL1R1
LMC2	GO_Biological_Process_2018	regulation of canonical Wnt signaling pathway (GO:0060828)	2/214	0.191788	COL1A1;CCNY
LMC2	GO_Molecular_Function_2018	platelet-derived growth factor binding (GO:0048407)	3/12	0.000458319	COL1A1;PDGFRA;COL1A2
LMC2	GO_Molecular_Function_2018	vascular endothelial growth factor-activated receptor activity (GO:0005021)	2/8	0.010878	NRP1;PDGFRA
LMC2	GO_Molecular_Function_2018	platelet-derived growth factor receptor binding (GO:0005161)	2/14	0.0174869	PDGFRA;IL1R1
LMC2	GO_Molecular_Function_2018	protease binding (GO:0002020)	4/119	0.0117176	COL1A1;COL1A2;ANXA2;FAP
LMC2	GO_Molecular_Function_2018	peptidase activity, acting on L-amino acid peptides (GO:0070011)	4/186	0.0310124	FAP;ADAM12;HTRA1;PREP
LMC2	GO_Molecular_Function_2018	polypeptide N-acetylgalactosaminyltransferase activity (GO:0004653)	2/22	0.0310124	GALNT7;GALNT10
LMC2	GO_Molecular_Function_2018	protein tyrosine/serine/threonine phosphatase activity (GO:0008138)	2/35	0.0629197	DUSP10;DUSP14
LMC2	GO_Molecular_Function_2018	protein homodimerization activity (GO:0042803)	6/665	0.0914975	ACVR1;PDGFRA;TPST1;TENM2;TENM3;FAP
LMC2	GO_Molecular_Function_2018	kinase activity (GO:0016301)	4/281	0.084899	ACVR1;PDGFRA;ADPGK;PEAK1
LMC2	GO_Molecular_Function_2018	actin binding (GO:0003779)	3/255	0.121739	CAPZB;WIPF1;MICAL2
LMC2	GO_Molecular_Function_2018	acetylgalactosaminyltransferase activity (GO:0008376)	2/49	0.084899	GALNT7;GALNT10
LMC2	GO_Molecular_Function_2018	transmembrane receptor protein tyrosine kinase activity (GO:0004714)	2/62	0.098226	NRP1;PDGFRA
LMC2	GO_Molecular_Function_2018	growth factor receptor binding (GO:0070851)	2/93	0.118812	PDGFRA;IL1R1
LMC2	GO_Molecular_Function_2018	phosphotransferase activity, alcohol group as acceptor (GO:0016773)	4/255	0.0719154	ACVR1;PDGFRA;ADPGK;PEAK1
LMC2	GO_Molecular_Function_2018	SH3 domain binding (GO:0017124)	2/56	0.0914975	WIPF1;ADAM12
LMC2	GO_Molecular_Function_2018	serine-type peptidase activity (GO:0008236)	3/221	0.115559	FAP;HTRA1;PREP
LMC2	GO_Molecular_Function_2018	transmembrane receptor protein kinase activity (GO:0019199)	2/63	0.098226	ACVR1;PDGFRA
LMC2	GO_Molecular_Function_2018	endopeptidase activity (GO:0004175)	4/355	0.115559	FAP;HTRA1;PREP;LGMN
LMC2	GO_Molecular_Function_2018	cadherin binding (GO:0045296)	3/314	0.143778	FMNL2;ANXA2;CAPZB
LMC2	GO_Molecular_Function_2018	integrin binding (GO:0005178)	2/95	0.118812	COL16A1;FAP
LMC2	GO_Molecular_Function_2018	actin filament binding (GO:0051015)	2/128	0.143778	CAPZB;WIPF1
LMC2	GO_Molecular_Function_2018	metallopeptidase activity (GO:0008237)	2/103	0.121739	FAP;ADAM12
LMC2	GO_Molecular_Function_2018	transcriptional repressor activity, RNA polymerase II transcription regulatory region sequence-specific binding (GO:0001227)	2/160	0.171261	TRPS1;ETV6
LMC2	GO_Molecular_Function_2018	phosphoprotein phosphatase activity (GO:0004721)	2/137	0.143778	DUSP10;DUSP14
LMC2	GO_Molecular_Function_2018	protein tyrosine kinase activity (GO:0004713)	2/148	0.153303	PDGFRA;PEAK1
LMC2	GO_Cellular_Component_2018	vacuolar lumen (GO:0005775)	3/162	0.120203	ACLY;ANXA2;LGMN
LMC2	GO_Cellular_Component_2018	late endosome membrane (GO:0031902)	2/49	0.120203	ANXA2;WDR91
LMC2	GO_Cellular_Component_2018	focal adhesion (GO:0005925)	6/357	0.0318038	NRP1;RALA;FAP;PEAK1;AFAP1;TNS3
LMC2	GO_Cellular_Component_2018	endoplasmic reticulum lumen (GO:0005788)	4/271	0.120203	COL1A1;COL16A1;COL1A2;COL27A1
LMC2	GO_Cellular_Component_2018	actin filament (GO:0005884)	2/56	0.120203	CAPZB;WIPF1
LMC2	GO_Cellular_Component_2018	cytoskeleton (GO:0005856)	5/521	0.13513	SEPT11;CAPZB;PEAK1;WIPF1;AFAP1
LMC2	GO_Cellular_Component_2018	early endosome (GO:0005769)	3/223	0.137296	NRP1;WDR91;RAB11FIP5
LMC2	GO_Cellular_Component_2018	actin cytoskeleton (GO:0015629)	4/295	0.120203	CAPZB;PEAK1;WIPF1;AFAP1
LMC2	GO_Cellular_Component_2018	azurophil granule lumen (GO:0035578)	2/91	0.138625	ACLY;ANXA2
LMC2	GO_Cellular_Component_2018	late endosome (GO:0005770)	2/141	0.198865	ANXA2;WDR91
LMC3	KEGG_2016	Endocytosis_Homo sapiens_hsa04144	8/259	0.00576616	TGFB1;ACAP1;ARPC2;CAPZB;BIN1;WIPF1;PSD4;CYTH1
LMC3	KEGG_2016	Fc gamma R-mediated phagocytosis_Homo sapiens_hsa04666	5/93	0.00664023	ARPC2;PRKCB;BIN1;DOCK2;VAV1
LMC3	KEGG_2016	B cell receptor signaling pathway_Homo sapiens_hsa04662	4/73	0.0214019	PRKCB;PTPN6;VAV1;RASGRP3
LMC3	KEGG_2016	Amoebiasis_Homo sapiens_hsa05146	4/100	0.0522873	GNA15;TGFB1;PRKCB;IL1R2
LMC3	KEGG_2016	Rap1 signaling pathway_Homo sapiens_hsa04015	5/211	0.0817465	APBB1IP;PRKCB;RASSF5;SKAP1;RASGRP3
LMC3	KEGG_2016	NOD-like receptor signaling pathway_Homo sapiens_hsa04621	3/57	0.0777156	PSTPIP1;CARD8;NLRP3
LMC3	KEGG_2016	Osteoclast differentiation_Homo sapiens_hsa04380	4/132	0.0817465	TGFB1;SIRPA;LILRB2;LILRA4
LMC3	KEGG_2016	Leishmaniasis_Homo sapiens_hsa05140	3/73	0.0975861	TGFB1;PRKCB;PTPN6
LMC3	KEGG_2016	Cytokine-cytokine receptor interaction_Homo sapiens_hsa04060	5/265	0.138646	TGFB1;IL1R2;IL21R;CCR6;RELT
LMC3	KEGG_2016	Hematopoietic cell lineage_Homo sapiens_hsa04640	3/88	0.138646	FCER2;IL1R2;CD33
LMC3	KEGG_2016	Chemokine signaling pathway_Homo sapiens_hsa04062	4/187	0.173354	PRKCB;CCR6;DOCK2;VAV1
LMC3	GO_Biological_Process_2018	T cell mediated immunity (GO:0002456)	2/10	0.0891283	BTN3A3;MYO1G
LMC3	GO_Biological_Process_2018	negative regulation of nitrogen compound metabolic process (GO:0051172)	2/8	0.0633033	TGFB1;LILRB2
LMC3	GO_Biological_Process_2018	negative regulation of interleukin-1 beta secretion (GO:0050713)	2/11	0.0927776	CARD8;NLRP3
LMC3	GO_Biological_Process_2018	neutrophil degranulation (GO:0043312)	10/480	0.0399593	TSPAN14;PTPRN2;GLB1;SIRPA;PTPN6;FPR2;LILRB2;DOCK2;CD33;LAIR1
LMC3	GO_Biological_Process_2018	negative regulation of interleukin-1 secretion (GO:0050711)	2/13	0.0956346	CARD8;NLRP3
LMC3	GO_Biological_Process_2018	neutrophil mediated immunity (GO:0002446)	10/488	0.0399593	TSPAN14;PTPRN2;GLB1;SIRPA;PTPN6;FPR2;LILRB2;DOCK2;CD33;LAIR1
LMC3	GO_Biological_Process_2018	lymphocyte mediated immunity (GO:0002449)	2/12	0.0927776	BTN3A3;MYO1G
LMC3	GO_Biological_Process_2018	positive regulation of superoxide anion generation (GO:0032930)	2/12	0.0927776	TGFB1;FPR2
LMC3	GO_Biological_Process_2018	negative regulation of insulin receptor signaling pathway (GO:0046627)	3/26	0.0436583	PTPRE;CISH;PRKCB
LMC3	GO_Biological_Process_2018	positive regulation of SMAD protein import into nucleus (GO:0060391)	2/13	0.0956346	TGFB1;BMP6
LMC3	GO_Biological_Process_2018	negative regulation of interleukin-1 beta production (GO:0032691)	2/15	0.102336	CARD8;NLRP3
LMC3	GO_Biological_Process_2018	negative regulation of cellular response to insulin stimulus (GO:1900077)	3/27	0.0436583	PTPRE;CISH;PRKCB
LMC3	GO_Biological_Process_2018	regulation of superoxide anion generation (GO:0032928)	2/14	0.0988605	TGFB1;FPR2
LMC3	GO_Biological_Process_2018	adaptive immune response based on somatic recombination of immune receptors built from immunoglobulin superfamily domains (GO:0002460)	2/15	0.102336	BTN3A3;MYO1G
LMC3	GO_Biological_Process_2018	regulation of interferon-alpha production (GO:0032647)	2/17	0.105365	LILRA4;HAVCR2
LMC3	GO_Biological_Process_2018	T cell migration (GO:0072678)	2/17	0.105365	CCR6;MYO1G
LMC3	GO_Biological_Process_2018	peptidyl-tyrosine autophosphorylation (GO:0038083)	3/46	0.0927776	STYK1;SLA;GRAP
LMC3	GO_Biological_Process_2018	positive regulation of interleukin-4 production (GO:0032753)	2/16	0.105365	NLRP3;HAVCR2
LMC3	GO_Biological_Process_2018	regulation of lipopolysaccharide-mediated signaling pathway (GO:0031664)	2/19	0.118114	CARD8;BMP6
LMC3	GO_Biological_Process_2018	regulation of SMAD protein import into nucleus (GO:0060390)	2/17	0.105365	TGFB1;BMP6
LMC3	GO_Biological_Process_2018	regulation of insulin receptor signaling pathway (GO:0046626)	3/35	0.0633033	PTPRE;CISH;PRKCB
LMC3	GO_Biological_Process_2018	neutrophil activation involved in immune response (GO:0002283)	10/484	0.0399593	TSPAN14;PTPRN2;GLB1;SIRPA;PTPN6;FPR2;LILRB2;DOCK2;CD33;LAIR1
LMC3	GO_Biological_Process_2018	Fc-gamma receptor signaling pathway (GO:0038094)	4/135	0.118114	ARPC2;WIPF1;VAV1;MYO1G
LMC3	GO_Biological_Process_2018	regulation of interleukin-4 production (GO:0032673)	2/16	0.105365	NLRP3;HAVCR2
LMC3	GO_Biological_Process_2018	regulation of regulatory T cell differentiation (GO:0045589)	2/21	0.118114	IRF1;LILRB2
LMC3	GO_Biological_Process_2018	regulation of immune response (GO:0050776)	7/252	0.0436583	IRF1;CD300LB;NLRP3;BTN3A3;LILRB2;CD33;LAIR1
LMC3	GO_Biological_Process_2018	endocytosis (GO:0006897)	6/264	0.0960538	BIN1;WIPF1;RIN3;FPR2;SNX11;LRP1B
LMC3	GO_Biological_Process_2018	peptidyl-tyrosine phosphorylation (GO:0018108)	4/80	0.0633033	STYK1;SLA;PTPN6;GRAP
LMC3	GO_Biological_Process_2018	regulation of lamellipodium assembly (GO:0010591)	2/26	0.154356	ARPC2;CAPZB
LMC3	GO_Biological_Process_2018	receptor catabolic process (GO:0032801)	2/25	0.154356	TGFB1;LGMN
LMC3	GO_Biological_Process_2018	positive regulation of cytokine production (GO:0001819)	5/221	0.118114	TGFB1;IRF1;NLRP3;LILRB2;HAVCR2
LMC3	GO_Biological_Process_2018	positive regulation of bone mineralization (GO:0030501)	2/32	0.190821	TGFB1;BMP6
LMC3	GO_Biological_Process_2018	positive regulation of phosphatidylinositol 3-kinase activity (GO:0043552)	2/26	0.154356	TGFB1;FPR2
LMC3	GO_Biological_Process_2018	negative regulation of tumor necrosis factor production (GO:0032720)	2/36	0.191457	LILRA4;HAVCR2
LMC3	GO_Biological_Process_2018	positive regulation of interleukin-1 beta secretion (GO:0050718)	2/26	0.154356	CARD8;NLRP3
LMC3	GO_Biological_Process_2018	flagellated sperm motility (GO:0030317)	2/36	0.191457	DNAH5;ROPN1L
LMC3	GO_Biological_Process_2018	vasculogenesis (GO:0001570)	2/33	0.191457	TGFB1;CCM2
LMC3	GO_Biological_Process_2018	vesicle-mediated transport (GO:0016192)	7/411	0.118114	RPH3A;ACAP1;BIN1;WIPF1;RIN3;SNX11;CYTH1
LMC3	GO_Biological_Process_2018	positive regulation of protein dephosphorylation (GO:0035307)	2/32	0.190821	TGFB1;LILRB2
LMC3	GO_Biological_Process_2018	negative regulation of T cell activation (GO:0050868)	2/35	0.191457	LILRB2;HAVCR2
LMC3	GO_Biological_Process_2018	positive regulation of interleukin-1 secretion (GO:0050716)	2/30	0.188001	CARD8;NLRP3
LMC3	GO_Biological_Process_2018	cellular response to lipopolysaccharide (GO:0071222)	3/92	0.190821	TGFB1;NLRP3;LILRB2
LMC3	GO_Biological_Process_2018	macromolecule catabolic process (GO:0009057)	2/35	0.191457	TGFB1;LGMN
LMC3	GO_Biological_Process_2018	positive regulation of dephosphorylation (GO:0035306)	2/25	0.154356	TGFB1;LILRB2
LMC3	GO_Biological_Process_2018	positive regulation of interleukin-1 beta production (GO:0032731)	2/32	0.190821	CARD8;NLRP3
LMC3	GO_Biological_Process_2018	regulation of cell-cell adhesion (GO:0022407)	2/33	0.191457	TGFB1;SIRPA
LMC3	GO_Biological_Process_2018	small GTPase mediated signal transduction (GO:0007264)	3/100	0.191457	GRAP;SAMD3;RASGRP3
LMC3	GO_Biological_Process_2018	cytokine-mediated signaling pathway (GO:0019221)	9/634	0.118114	FCER2;TGFB1;CISH;IL1R2;IRF1;IL21R;PTPN6;RELT;VAV1
LMC3	GO_Biological_Process_2018	negative regulation of tumor necrosis factor superfamily cytokine production (GO:1903556)	2/32	0.190821	LILRA4;HAVCR2
LMC3	GO_Biological_Process_2018	regulation of anatomical structure morphogenesis (GO:0022603)	3/83	0.16076	TGFB1;CAPZB;PLXND1
LMC3	GO_Biological_Process_2018	transmembrane receptor protein tyrosine kinase signaling pathway (GO:0007169)	6/397	0.191457	ATP6V0E1;ARPC2;STYK1;SLA;GRAP;VAV1
LMC3	GO_Biological_Process_2018	positive regulation of peptide secretion (GO:0002793)	2/36	0.191457	TGFB1;BMP6
LMC3	GO_Biological_Process_2018	positive regulation of biomineral tissue development (GO:0070169)	2/34	0.191457	TGFB1;BMP6
LMC3	GO_Biological_Process_2018	Fc-gamma receptor signaling pathway involved in phagocytosis (GO:0038096)	4/134	0.118114	ARPC2;WIPF1;VAV1;MYO1G
LMC3	GO_Biological_Process_2018	regulation of cell proliferation (GO:0042127)	10/741	0.112197	TGFB1;BNC1;IRF1;ACER3;STYK1;SLA;PTPN6;GRAP;RELT;CD33
LMC3	GO_Biological_Process_2018	Fc receptor mediated stimulatory signaling pathway (GO:0002431)	4/136	0.118114	ARPC2;WIPF1;VAV1;MYO1G
LMC3	GO_Biological_Process_2018	negative regulation of NF-kappaB transcription factor activity (GO:0032088)	3/83	0.16076	CARD8;NLRP3;HAVCR2
LMC3	GO_Biological_Process_2018	regulation of interleukin-1 beta secretion (GO:0050706)	2/35	0.191457	CARD8;NLRP3
LMC3	GO_Biological_Process_2018	cellular response to cytokine stimulus (GO:0071345)	7/457	0.154356	FCER2;TGFB1;CISH;IL1R2;IRF1;PTPN6;VAV1
LMC3	GO_Biological_Process_2018	negative regulation of signal transduction (GO:0009968)	5/284	0.191457	PTPRE;CISH;PRKCB;CARD8;LGMN
LMC3	GO_Molecular_Function_2018	SH3/SH2 adaptor activity (GO:0005070)	5/52	0.000910604	FCRL2;LASP1;SH2D3C;GRAP;SKAP1
LMC3	GO_Molecular_Function_2018	transmembrane receptor protein phosphatase activity (GO:0019198)	3/16	0.0033548	PTPRE;PTPRN2;PTPN6
LMC3	GO_Molecular_Function_2018	transmembrane receptor protein tyrosine phosphatase activity (GO:0005001)	3/16	0.0033548	PTPRE;PTPRN2;PTPN6
LMC3	GO_Molecular_Function_2018	BMP receptor binding (GO:0070700)	2/13	0.0421847	TGFB1;BMP6
LMC3	GO_Molecular_Function_2018	protein phosphatase 1 binding (GO:0008157)	2/12	0.0417771	KCNQ1;LILRB2
LMC3	GO_Molecular_Function_2018	phosphatidylinositol-4,5-bisphosphate binding (GO:0005546)	3/61	0.054928	RPH3A;KCNQ1;MYO1G
LMC3	GO_Molecular_Function_2018	non-membrane spanning protein tyrosine kinase activity (GO:0004715)	3/44	0.0417771	STYK1;SLA;GRAP
LMC3	GO_Molecular_Function_2018	actin binding (GO:0003779)	5/255	0.0991685	ARPC2;CAPZB;BIN1;WIPF1;MYO1F
LMC3	GO_Molecular_Function_2018	protein phosphatase binding (GO:0019903)	4/93	0.0417771	FCRL6;KCNQ1;LILRB2;SKAP1
LMC3	GO_Molecular_Function_2018	transmembrane receptor protein serine/threonine kinase binding (GO:0070696)	2/17	0.054928	TGFB1;BMP6
LMC3	GO_Molecular_Function_2018	actin filament binding (GO:0051015)	4/128	0.054928	ARPC2;CAPZB;BIN1;WIPF1
LMC3	GO_Molecular_Function_2018	cytokine receptor activity (GO:0004896)	3/74	0.0790692	IL1R2;IL21R;CCR6
LMC3	GO_Molecular_Function_2018	phosphatidylinositol phosphate binding (GO:1901981)	3/82	0.0969476	RPH3A;SNX11;MYO1G
LMC3	GO_Molecular_Function_2018	MHC protein binding (GO:0042287)	2/31	0.103899	FCRL6;LILRB2
LMC3	GO_Molecular_Function_2018	protein tyrosine phosphatase activity (GO:0004725)	3/63	0.054928	PTPRE;PTPRN2;PTPN6
LMC3	GO_Molecular_Function_2018	transforming growth factor beta receptor binding (GO:0005160)	2/45	0.185241	TGFB1;BMP6
LMC3	GO_Molecular_Function_2018	phosphatidylinositol bisphosphate binding (GO:1902936)	3/88	0.101943	RPH3A;KCNQ1;MYO1G
LMC3	GO_Molecular_Function_2018	amyloid-beta binding (GO:0001540)	2/50	0.185241	LILRB2;APBA2
LMC3	GO_Molecular_Function_2018	SH3 domain binding (GO:0017124)	2/56	0.185241	WIPF1;SKAP1
LMC3	GO_Molecular_Function_2018	Rho guanyl-nucleotide exchange factor activity (GO:0005089)	2/60	0.185241	DOCK2;VAV1
LMC3	GO_Molecular_Function_2018	voltage-gated potassium channel activity (GO:0005249)	2/86	0.198715	KCNH4;KCNQ1
LMC3	GO_Molecular_Function_2018	protein tyrosine kinase activity (GO:0004713)	3/148	0.185241	STYK1;SLA;GRAP
LMC3	GO_Cellular_Component_2018	tertiary granule (GO:0070820)	8/165	5.3717e-05	TSPAN14;PTPRN2;SIRPA;PTPN6;FPR2;LILRB2;CD33;LAIR1
LMC3	GO_Cellular_Component_2018	tertiary granule membrane (GO:0070821)	6/74	5.3717e-05	TSPAN14;SIRPA;FPR2;LILRB2;CD33;LAIR1
LMC3	GO_Cellular_Component_2018	NLRP3 inflammasome complex (GO:0072559)	2/11	0.0135469	CARD8;NLRP3
LMC3	GO_Cellular_Component_2018	specific granule (GO:0042581)	6/161	0.00302243	TSPAN14;PTPN6;FPR2;DOCK2;CD33;LAIR1
LMC3	GO_Cellular_Component_2018	specific granule membrane (GO:0035579)	4/92	0.0135469	TSPAN14;FPR2;CD33;LAIR1
LMC3	GO_Cellular_Component_2018	ficolin-1-rich granule membrane (GO:0101003)	4/62	0.00389089	PTPRN2;SIRPA;FPR2;LILRB2
LMC3	GO_Cellular_Component_2018	integral component of plasma membrane (GO:0005887)	16/1464	0.0174078	CADM3;KCNH4;PTPRN2;PLXND1;FPR2;LILRB2;HS6ST1;LILRA4;RASGRP3;FCER2;PCDHGA12;TSPAN14;FCER1A;CCR6;RELT;CD33
LMC3	GO_Cellular_Component_2018	ficolin-1-rich granule (GO:0101002)	5/185	0.0174078	PTPRN2;GLB1;SIRPA;FPR2;LILRB2
LMC3	GO_Cellular_Component_2018	integral component of Golgi membrane (GO:0030173)	2/41	0.110164	CHST12;ACER3
LMC3	GO_Cellular_Component_2018	specific granule lumen (GO:0035580)	2/63	0.153421	PTPN6;DOCK2
LMC3	GO_Cellular_Component_2018	cortical actin cytoskeleton (GO:0030864)	2/53	0.148548	LASP1;WIPF1
LMC3	GO_Cellular_Component_2018	membrane raft (GO:0045121)	3/120	0.123398	KCNQ1;MAL2;ARID3A
LMC3	GO_Cellular_Component_2018	actin filament (GO:0005884)	2/56	0.151803	CAPZB;WIPF1
LMC3	GO_Cellular_Component_2018	actin cytoskeleton (GO:0015629)	5/295	0.107094	LASP1;ARPC2;CAPZB;BIN1;WIPF1
LMC3	GO_Cellular_Component_2018	lysosomal lumen (GO:0043202)	2/87	0.181318	GLB1;LGMN
LMC3	GO_Cellular_Component_2018	Golgi membrane (GO:0000139)	5/443	0.181318	CHST12;EDEM1;ICA1;HS6ST1;CYTH1
LMC3	GO_Cellular_Component_2018	secretory granule lumen (GO:0034774)	4/318	0.18214	TGFB1;GLB1;PTPN6;DOCK2
LMC4	KEGG_2016	Endocytosis_Homo sapiens_hsa04144	4/259	0.033428	SMAD3;IQSEC1;ARAP1;IGF2R
LMC4	KEGG_2016	Adherens junction_Homo sapiens_hsa04520	2/74	0.119505	SMAD3;FYN
LMC4	KEGG_2016	TGF-beta signaling pathway_Homo sapiens_hsa04350	2/84	0.119505	SMAD3;DCN
LMC4	GO_Biological_Process_2018	sensory organ morphogenesis (GO:0090596)	2/8	0.0282324	COL5A1;GLI3
LMC4	GO_Biological_Process_2018	positive regulation of nitric oxide biosynthetic process (GO:0045429)	2/26	0.0643712	SMAD3;KLF4
LMC4	GO_Biological_Process_2018	positive regulation of nitric oxide metabolic process (GO:1904407)	2/26	0.0643712	SMAD3;KLF4
LMC4	GO_Biological_Process_2018	eye morphogenesis (GO:0048592)	2/21	0.0643712	COL5A1;FBN1
LMC4	GO_Biological_Process_2018	positive regulation of reactive oxygen species biosynthetic process (GO:1903428)	2/31	0.0649064	SMAD3;KLF4
LMC4	GO_Biological_Process_2018	extracellular matrix organization (GO:0030198)	4/230	0.0643712	COL5A1;DPT;DCN;FBN1
LMC4	GO_Biological_Process_2018	collagen fibril organization (GO:0030199)	2/30	0.0649064	COL5A1;DPT
LMC4	GO_Biological_Process_2018	monocarboxylic acid biosynthetic process (GO:0072330)	2/69	0.107392	ACLY;DCN
LMC4	GO_Biological_Process_2018	regulation of angiogenesis (GO:0045765)	3/178	0.0969265	KLF4;SASH1;DCN
LMC4	GO_Biological_Process_2018	regulation of nitric oxide biosynthetic process (GO:0045428)	2/33	0.0649064	SMAD3;KLF4
LMC4	GO_Biological_Process_2018	negative regulation of cell projection organization (GO:0031345)	2/42	0.0913398	BAG5;FYN
LMC4	GO_Biological_Process_2018	positive regulation of nucleic acid-templated transcription (GO:1903508)	4/503	0.107392	SMAD3;KLF4;ZNF423;GLI3
LMC4	GO_Biological_Process_2018	eye development (GO:0001654)	2/44	0.0913398	COL5A1;FBN1
LMC4	GO_Biological_Process_2018	protein complex subunit organization (GO:0071822)	2/46	0.0913398	COL5A1;DPT
LMC4	GO_Biological_Process_2018	negative regulation of transforming growth factor beta receptor signaling pathway (GO:0030512)	2/56	0.107392	SMAD3;FBN1
LMC4	GO_Biological_Process_2018	transmembrane receptor protein serine/threonine kinase signaling pathway (GO:0007178)	2/145	0.107392	SMAD3;FSTL1
LMC4	GO_Biological_Process_2018	negative regulation of angiogenesis (GO:0016525)	2/70	0.107392	KLF4;DCN
LMC4	GO_Biological_Process_2018	regulation of endothelial cell migration (GO:0010594)	2/70	0.107392	SASH1;DCN
LMC4	GO_Biological_Process_2018	positive regulation of cellular metabolic process (GO:0031325)	2/93	0.107392	ACLY;KLF4
LMC4	GO_Biological_Process_2018	glycosaminoglycan metabolic process (GO:0030203)	2/62	0.107392	HS6ST1;DCN
LMC4	GO_Biological_Process_2018	enzyme linked receptor protein signaling pathway (GO:0007167)	2/121	0.107392	FYN;MPZL1
LMC4	GO_Biological_Process_2018	positive regulation of angiogenesis (GO:0045766)	2/104	0.107392	KLF4;SASH1
LMC4	GO_Biological_Process_2018	negative regulation of blood vessel morphogenesis (GO:2000181)	2/66	0.107392	KLF4;DCN
LMC4	GO_Biological_Process_2018	negative regulation of cell differentiation (GO:0045596)	2/151	0.107392	SMAD3;COL5A1
LMC4	GO_Biological_Process_2018	positive regulation of cellular biosynthetic process (GO:0031328)	2/160	0.107392	SMAD3;KLF4
LMC4	GO_Biological_Process_2018	extracellular matrix disassembly (GO:0022617)	2/79	0.107392	DCN;FBN1
LMC4	GO_Biological_Process_2018	positive regulation of transmembrane receptor protein serine/threonine kinase signaling pathway (GO:0090100)	2/83	0.107392	SMAD3;ZNF423
LMC4	GO_Biological_Process_2018	neutrophil degranulation (GO:0043312)	3/480	0.109794	ACLY;PLEKHO2;IGF2R
LMC4	GO_Biological_Process_2018	glycosaminoglycan biosynthetic process (GO:0006024)	2/100	0.107392	HS6ST1;DCN
LMC4	GO_Biological_Process_2018	regulation of protein ubiquitination (GO:0031396)	2/102	0.107392	BAG5;SASH1
LMC4	GO_Biological_Process_2018	calcium ion transport (GO:0006816)	2/119	0.107392	TRPV3;FYN
LMC4	GO_Biological_Process_2018	neutrophil mediated immunity (GO:0002446)	3/488	0.110591	ACLY;PLEKHO2;IGF2R
LMC4	GO_Biological_Process_2018	positive regulation of transcription, DNA-templated (GO:0045893)	5/1121	0.107392	SMAD3;KLF4;ZNF423;DCN;GLI3
LMC4	GO_Biological_Process_2018	cellular response to growth factor stimulus (GO:0071363)	2/140	0.107392	SMAD3;KLF4
LMC4	GO_Biological_Process_2018	positive regulation of transcription from RNA polymerase II promoter (GO:0045944)	4/849	0.111875	SMAD3;KLF4;DCN;GLI3
LMC4	GO_Biological_Process_2018	positive regulation of gene expression (GO:0010628)	4/772	0.107627	SMAD3;KLF4;ZNF423;GLI3
LMC4	GO_Biological_Process_2018	negative regulation of transcription, DNA-templated (GO:0045892)	4/814	0.109794	SMAD3;KLF4;ZNF423;GLI3
LMC4	GO_Biological_Process_2018	positive regulation of intracellular signal transduction (GO:1902533)	3/480	0.109794	FYN;SASH1;DCN
LMC4	GO_Biological_Process_2018	cellular response to organic substance (GO:0071310)	2/134	0.107392	SMAD3;KLF4
LMC4	GO_Biological_Process_2018	positive regulation of macromolecule metabolic process (GO:0010604)	2/277	0.136168	SMAD3;KLF4
LMC4	GO_Biological_Process_2018	endocytosis (GO:0006897)	2/264	0.130343	ANXA11;IGF2R
LMC4	GO_Biological_Process_2018	negative regulation of nucleic acid-templated transcription (GO:1903507)	3/445	0.107627	KLF4;ZNF423;GLI3
LMC4	GO_Biological_Process_2018	neutrophil activation involved in immune response (GO:0002283)	3/484	0.110591	ACLY;PLEKHO2;IGF2R
LMC4	GO_Biological_Process_2018	cellular response to cytokine stimulus (GO:0071345)	3/457	0.108009	SMAD3;FYN;DCN
LMC4	GO_Biological_Process_2018	negative regulation of signal transduction (GO:0009968)	2/284	0.138566	DCN;GLI3
LMC4	GO_Biological_Process_2018	negative regulation of cellular macromolecule biosynthetic process (GO:2000113)	3/513	0.113266	KLF4;ZNF423;GLI3
LMC4	GO_Biological_Process_2018	regulation of transcription from RNA polymerase II promoter (GO:0006357)	5/1479	0.14512	SMAD3;KLF4;FSTL1;DCN;GLI3
LMC4	GO_Biological_Process_2018	negative regulation of gene expression (GO:0010629)	3/619	0.138566	KLF4;ZNF423;GLI3
LMC4	GO_Biological_Process_2018	transmembrane receptor protein tyrosine kinase signaling pathway (GO:0007169)	2/397	0.182063	FYN;MPZL1
LMC4	GO_Biological_Process_2018	negative regulation of transcription from RNA polymerase II promoter (GO:0000122)	3/566	0.122913	SMAD3;KLF4;GLI3
LMC4	GO_Biological_Process_2018	vesicle-mediated transport (GO:0016192)	2/411	0.187794	DENND2A;ARAP1
LMC4	GO_Biological_Process_2018	post-translational protein modification (GO:0043687)	2/358	0.16788	FSTL1;FBN1
LMC4	GO_Molecular_Function_2018	core promoter proximal region DNA binding (GO:0001159)	2/23	0.0565281	SMAD3;KLF4
LMC4	GO_Molecular_Function_2018	ubiquitin binding (GO:0043130)	2/63	0.0973009	SMAD3;UBXN11
LMC4	GO_Molecular_Function_2018	core promoter proximal region sequence-specific DNA binding (GO:0000987)	3/279	0.0973009	SMAD3;KLF4;GLI3
LMC4	GO_Molecular_Function_2018	integrin binding (GO:0005178)	2/95	0.0973009	COL5A1;FBN1
LMC4	GO_Molecular_Function_2018	transcriptional activator activity, RNA polymerase II core promoter proximal region sequence-specific binding (GO:0001077)	2/176	0.108705	KLF4;GLI3
LMC4	GO_Molecular_Function_2018	kinase binding (GO:0019900)	3/419	0.108705	BAG5;SMAD3;SASH1
LMC4	GO_Molecular_Function_2018	transcription regulatory region sequence-specific DNA binding (GO:0000976)	3/293	0.0973009	SMAD3;KLF4;GLI3
LMC4	GO_Molecular_Function_2018	RNA polymerase II transcription factor binding (GO:0001085)	2/122	0.0973009	SMAD3;KLF4
LMC4	GO_Molecular_Function_2018	ubiquitin-like protein ligase binding (GO:0044389)	2/298	0.143814	BAG5;SMAD3
LMC4	GO_Molecular_Function_2018	transcription factor activity, RNA polymerase II core promoter proximal region sequence-specific binding (GO:0000982)	2/281	0.142499	KLF4;GLI3
LMC4	GO_Molecular_Function_2018	ubiquitin protein ligase binding (GO:0031625)	2/285	0.142499	BAG5;SMAD3
LMC4	GO_Molecular_Function_2018	transcriptional activator activity, RNA polymerase II transcription regulatory region sequence-specific binding (GO:0001228)	2/285	0.142499	KLF4;GLI3
LMC4	GO_Molecular_Function_2018	protein kinase binding (GO:0019901)	3/496	0.119354	BAG5;SMAD3;SASH1
LMC4	GO_Molecular_Function_2018	regulatory region DNA binding (GO:0000975)	2/225	0.128065	SMAD3;KLF4
LMC4	GO_Molecular_Function_2018	RNA polymerase II core promoter proximal region sequence-specific DNA binding (GO:0000978)	2/263	0.142499	SMAD3;GLI3
LMC4	GO_Molecular_Function_2018	zinc ion binding (GO:0008270)	2/303	0.143814	SMAD3;KLF4
LMC4	GO_Molecular_Function_2018	transcription regulatory region DNA binding (GO:0044212)	2/375	0.168001	SMAD3;KLF4
LMC4	GO_Molecular_Function_2018	transition metal ion binding (GO:0046914)	2/400	0.178515	SMAD3;KLF4
LMC4	GO_Cellular_Component_2018	ficolin-1-rich granule lumen (GO:1904813)	2/124	0.131819	ACLY;PLEKHO2
LMC4	GO_Cellular_Component_2018	vacuolar lumen (GO:0005775)	2/162	0.131819	ACLY;DCN
LMC4	GO_Cellular_Component_2018	endoplasmic reticulum lumen (GO:0005788)	3/271	0.131819	COL5A1;FSTL1;FBN1
LMC4	GO_Cellular_Component_2018	focal adhesion (GO:0005925)	4/357	0.104	EPB41L2;IGF2R;MPZL1;TNS1
LMC4	GO_Cellular_Component_2018	endocytic vesicle (GO:0030139)	2/109	0.131819	ANXA11;IGF2R
LMC4	GO_Cellular_Component_2018	azurophil granule (GO:0042582)	2/155	0.131819	ACLY;ANXA11
LMC4	GO_Cellular_Component_2018	ficolin-1-rich granule (GO:0101002)	2/185	0.151367	ACLY;PLEKHO2
LMC5	KEGG_2016	Proteoglycans in cancer_Homo sapiens_hsa05205	7/203	0.0169358	WNT6;HPSE2;ERBB4;IGF2;FRS2;FLNB;PTK2
LMC5	KEGG_2016	Transcriptional misregulation in cancer_Homo sapiens_hsa05202	7/180	0.0169358	WT1;PAX3;TMPRSS2;CDK14;PTK2;DUSP6;ETV5
LMC5	KEGG_2016	Signaling pathways regulating pluripotency of stem cells_Homo sapiens_hsa04550	6/142	0.0169358	ACVR1;WNT6;HAND1;LIFR;JARID2;ISL1
LMC5	KEGG_2016	TGF-beta signaling pathway_Homo sapiens_hsa04350	4/84	0.0717358	ACVR1;SMURF2;PITX2;SMAD6
LMC5	KEGG_2016	Calcium signaling pathway_Homo sapiens_hsa04020	5/180	0.170673	PDGFRB;CACNA1I;ERBB4;HTR2B;NOS1
LMC5	GO_Biological_Process_2018	atrial septum morphogenesis (GO:0060413)	4/12	0.000140137	ACVR1;TBX20;GATA4;ISL1
LMC5	GO_Biological_Process_2018	cardiac right ventricle morphogenesis (GO:0003215)	4/13	0.000162274	HAND1;TBX20;GATA4;ISL1
LMC5	GO_Biological_Process_2018	regulation of transcription, DNA-templated (GO:0006355)	31/1599	2.46175e-05	HDAC4;FOXE1;GATA4;CTCF;BARX1;ETS1;ERBB4;TBX20;HMG20A;BTRC;JARID2;PITX2;ACVR1;TFAP2A;TFAP2B;BCL11B;SMURF2;TCF12;IGF2;PAX3;ESRRG;TBX5;ETV5;WT1;HAND1;ZNF536;LMX1B;ZNF578;SIM2;LHX9;CREB5
LMC5	GO_Biological_Process_2018	positive regulation of transcription, DNA-templated (GO:0045893)	25/1121	3.12042e-05	HDAC4;FOXE1;GATA4;CTCF;GATA2;ETS1;ERBB4;ZMIZ1;BTRC;PITX2;ACVR1;TFAP2A;TFAP2B;BCL11B;TCF12;PAX3;ESRRG;TBX5;ISL1;ETV5;WT1;HAND1;LMX1B;SIM2;CREB5
LMC5	GO_Biological_Process_2018	positive regulation of nucleic acid-templated transcription (GO:1903508)	15/503	0.000162274	ACVR1;HDAC4;TFAP2A;TFAP2B;FOXE1;PAX3;ESRRG;GATA4;CTCF;TBX5;ETS1;ERBB4;WT1;BTRC;CREB5
LMC5	GO_Biological_Process_2018	cell migration involved in heart development (GO:0060973)	3/9	0.00152454	PDGFRB;PITX2;TBX5
LMC5	GO_Biological_Process_2018	heart development (GO:0007507)	9/150	0.000140137	ERBB4;WT1;HAND1;HTR2B;GATA4;GATA2;TBX5;ISL1;PTK2
LMC5	GO_Biological_Process_2018	endocardial cushion development (GO:0003197)	4/20	0.000751403	ACVR1;TBX20;GATA4;ISL1
LMC5	GO_Biological_Process_2018	regulation of transcription from RNA polymerase II promoter (GO:0006357)	30/1479	2.46175e-05	HDAC4;FOXE1;GATA4;CTCF;BARX1;GATA2;HOXB13;ETS1;ZMIZ1;TBX20;PITX2;ACVR1;IRX1;TFAP2A;TFAP2B;BCL11B;SMURF2;TCF12;IGF2;PAX3;SMAD6;TBX5;ISL1;ETV5;WT1;HAND1;ZNF536;LMX1B;CPEB3;SIM2
LMC5	GO_Biological_Process_2018	positive regulation of gene expression (GO:0010628)	19/772	0.000140137	ACVR1;HDAC4;SRPK2;TFAP2A;TFAP2B;FOXE1;PAX3;ESRRG;GATA4;CTCF;TBX5;ETS1;WNT6;ERBB4;WT1;BTRC;CPEB3;CREB5;RBMS3
LMC5	GO_Biological_Process_2018	regulation of cellular response to growth factor stimulus (GO:0090287)	3/19	0.00749351	TFAP2B;TMEM204;DUSP6
LMC5	GO_Biological_Process_2018	atrial septum development (GO:0003283)	3/14	0.00422466	TBX20;GATA4;ISL1
LMC5	GO_Biological_Process_2018	spinal cord motor neuron differentiation (GO:0021522)	2/7	0.0192991	TBX20;ISL1
LMC5	GO_Biological_Process_2018	regulation of tooth mineralization (GO:0070170)	2/7	0.0192991	TFAP2A;WNT6
LMC5	GO_Biological_Process_2018	positive regulation of transcription from RNA polymerase II promoter (GO:0045944)	18/849	0.00106163	ACVR1;HDAC4;TFAP2A;TFAP2B;BCL11B;TCF12;PAX3;GATA4;GATA2;TBX5;ETS1;ISL1;ETV5;ZMIZ1;HAND1;LMX1B;PITX2;SIM2
LMC5	GO_Biological_Process_2018	negative regulation of transcription, DNA-templated (GO:0045892)	18/814	0.000751403	HDAC4;IRX1;TFAP2A;TFAP2B;FOXE1;SMURF2;IGF2;CTCF;HOXB13;ISL1;WT1;HAND1;TBX20;ZNF536;BTRC;CPEB3;JARID2;LHX9
LMC5	GO_Biological_Process_2018	cardiac atrium morphogenesis (GO:0003209)	3/18	0.00669339	TBX20;GATA4;ISL1
LMC5	GO_Biological_Process_2018	mesenchyme morphogenesis (GO:0072132)	3/16	0.00556614	ACVR1;TBX20;ISL1
LMC5	GO_Biological_Process_2018	cardiac ventricle formation (GO:0003211)	2/7	0.0192991	HAND1;TBX5
LMC5	GO_Biological_Process_2018	forelimb morphogenesis (GO:0035136)	3/11	0.00240068	TFAP2A;TFAP2B;TBX5
LMC5	GO_Biological_Process_2018	nuclear body organization (GO:0030575)	2/8	0.0236227	SRPK2;ETS1
LMC5	GO_Biological_Process_2018	negative regulation of cell proliferation (GO:0008285)	11/364	0.00199544	TFAP2A;TFAP2B;ERBB4;WT1;CTCF;ROR2;GATA2;SMAD6;TBX5;ETS1;MYO16
LMC5	GO_Biological_Process_2018	positive regulation of neuron apoptotic process (GO:0043525)	3/20	0.00854816	SRPK2;TFAP2A;TFAP2B
LMC5	GO_Biological_Process_2018	circulatory system development (GO:0072359)	7/110	0.000751403	ERBB4;WT1;HAND1;GATA4;GATA2;TBX5;ISL1
LMC5	GO_Biological_Process_2018	muscle cell fate commitment (GO:0042693)	2/10	0.0281423	ACVR1;WT1
LMC5	GO_Biological_Process_2018	trigeminal nerve development (GO:0021559)	2/7	0.0192991	TFAP2A;ISL1
LMC5	GO_Biological_Process_2018	outflow tract septum morphogenesis (GO:0003148)	3/23	0.0116001	TBX20;SMAD6;ISL1
LMC5	GO_Biological_Process_2018	endocardial cushion morphogenesis (GO:0003203)	3/16	0.00556614	ACVR1;TBX20;ISL1
LMC5	GO_Biological_Process_2018	embryonic heart tube morphogenesis (GO:0003143)	4/41	0.00557509	ACVR1;HAND1;TBX20;GATA4
LMC5	GO_Biological_Process_2018	mitral valve morphogenesis (GO:0003183)	2/10	0.0281423	ACVR1;SMAD6
LMC5	GO_Biological_Process_2018	regulation of cell proliferation (GO:0042127)	19/741	0.000128451	HDAC4;PDGFRB;SRPK2;TFAP2A;TFAP2B;HTR2B;IGF2;SLA;LIFR;CTCF;SMAD6;TBX5;ETS1;MYO16;PTK2;ERBB4;WT1;ROR2;RELT
LMC5	GO_Biological_Process_2018	mitral valve development (GO:0003174)	2/8	0.0236227	ACVR1;SMAD6
LMC5	GO_Biological_Process_2018	heart morphogenesis (GO:0003007)	5/51	0.00152454	ACVR1;TBX20;HTR2B;ISL1;PTK2
LMC5	GO_Biological_Process_2018	cardiac muscle hypertrophy (GO:0003300)	2/9	0.0264598	HDAC4;HTR2B
LMC5	GO_Biological_Process_2018	regulation of cardiac muscle cell proliferation (GO:0060043)	3/19	0.00749351	ERBB4;TBX20;TBX5
LMC5	GO_Biological_Process_2018	regulation of apoptotic process (GO:0042981)	16/816	0.00432058	PDGFRB;TFAP2A;TFAP2B;MAP3K1;PLK2;HTR2B;IGF2;FBXO10;SMAD6;DUSP6;PTK2;ERBB4;WT1;ROR2;RELT;IP6K2
LMC5	GO_Biological_Process_2018	aorta development (GO:0035904)	2/9	0.0264598	PDGFRB;TFAP2B
LMC5	GO_Biological_Process_2018	peripheral nervous system neuron development (GO:0048935)	2/7	0.0192991	ISL2;ISL1
LMC5	GO_Biological_Process_2018	regulation of gene expression (GO:0010468)	18/1038	0.00593475	HDAC4;SRPK2;TFAP2A;TFAP2B;BCL11B;IGF2;ESRRG;GATA4;CTCF;ETS1;WNT6;WT1;ZNF536;HMG20A;LMX1B;ZNF578;PITX2;RBMS3
LMC5	GO_Biological_Process_2018	pericardium development (GO:0060039)	2/10	0.0281423	TBX20;TBX5
LMC5	GO_Biological_Process_2018	digestive system development (GO:0055123)	3/23	0.0116001	GATA4;BARX1;GATA2
LMC5	GO_Biological_Process_2018	dorsal/ventral pattern formation (GO:0009953)	3/21	0.00944035	TBX20;LMX1B;DUSP6
LMC5	GO_Biological_Process_2018	atrioventricular valve development (GO:0003171)	2/10	0.0281423	ACVR1;TBX20
LMC5	GO_Biological_Process_2018	embryonic heart tube development (GO:0035050)	3/17	0.00593475	ACVR1;HAND1;TBX20
LMC5	GO_Biological_Process_2018	ventricular septum development (GO:0003281)	3/29	0.0192991	ACVR1;GATA4;TBX5
LMC5	GO_Biological_Process_2018	cranial nerve development (GO:0021545)	2/14	0.043629	TFAP2A;ISL1
LMC5	GO_Biological_Process_2018	cardiac ventricle morphogenesis (GO:0003208)	4/44	0.00651797	HAND1;TBX20;GATA4;ISL1
LMC5	GO_Biological_Process_2018	positive regulation of cell proliferation (GO:0008284)	11/425	0.00512068	HDAC4;PDGFRB;SRPK2;TFAP2B;ERBB4;TBX20;HTR2B;IGF2;LAMB1;LIFR;PTK2
LMC5	GO_Biological_Process_2018	pulmonary valve morphogenesis (GO:0003184)	2/13	0.0397261	TBX20;SMAD6
LMC5	GO_Biological_Process_2018	negative regulation of cellular process (GO:0048523)	13/535	0.00298445	TFAP2A;TFAP2B;HTR2B;CTCF;SMAD6;TBX5;ETS1;MYO16;ERBB4;WT1;ROR2;TGFBI;IP6K2
LMC5	GO_Biological_Process_2018	positive regulation of stem cell differentiation (GO:2000738)	2/13	0.0397261	GATA4;TBX5
LMC5	GO_Biological_Process_2018	negative regulation of transcription from RNA polymerase II promoter (GO:0000122)	15/566	0.000616571	HDAC4;IRX1;TFAP2A;TFAP2B;FOXE1;SMURF2;IGF2;CTCF;HOXB13;ISL1;WT1;HAND1;TBX20;ZNF536;CPEB3
LMC5	GO_Biological_Process_2018	regulation of transmembrane receptor protein serine/threonine kinase signaling pathway (GO:0090092)	3/29	0.0192991	TFAP2B;SMURF2;NREP
LMC5	GO_Biological_Process_2018	regulation of cellular response to transforming growth factor beta stimulus (GO:1903844)	2/19	0.0652655	SMURF2;NREP
LMC5	GO_Biological_Process_2018	positive regulation of cardiocyte differentiation (GO:1905209)	2/13	0.0397261	GATA4;TBX5
LMC5	GO_Biological_Process_2018	regulation of cell differentiation (GO:0045595)	5/122	0.0251452	TFAP2A;TFAP2B;IGF2;ISL1;PTK2
LMC5	GO_Biological_Process_2018	embryonic forelimb morphogenesis (GO:0035115)	2/10	0.0281423	TFAP2A;TBX5
LMC5	GO_Biological_Process_2018	negative regulation of nucleic acid-templated transcription (GO:1903507)	12/445	0.00237096	HDAC4;TFAP2A;TFAP2B;FOXE1;SMURF2;WT1;HAND1;TBX20;CTCF;BTRC;JARID2;LHX9
LMC5	GO_Biological_Process_2018	determination of heart left/right asymmetry (GO:0061371)	3/41	0.0339225	HAND1;TBX20;GATA4
LMC5	GO_Biological_Process_2018	positive regulation of neuron death (GO:1901216)	3/39	0.0308518	SRPK2;TFAP2A;TFAP2B
LMC5	GO_Biological_Process_2018	MAPK cascade (GO:0000165)	10/279	0.00130757	PDGFRB;KSR1;ERBB4;PTPRA;HTR2B;FRS2;BTRC;DUSP6;PTK2;SPTBN1
LMC5	GO_Biological_Process_2018	neural crest cell migration (GO:0001755)	3/29	0.0192991	ERBB4;HTR2B;PITX2
LMC5	GO_Biological_Process_2018	regulation of protein modification process (GO:0031399)	3/43	0.037979	SPRED2;IGF2;PTK2
LMC5	GO_Biological_Process_2018	negative regulation of gene expression (GO:0010629)	14/619	0.0031786	HDAC4;TFAP2A;TFAP2B;FOXE1;SMURF2;CTCF;WT1;HAND1;TBX20;BTRC;CPEB3;JARID2;LHX9;RBMS3
LMC5	GO_Biological_Process_2018	regulation of nucleic acid-templated transcription (GO:1903506)	11/608	0.033537	TFAP2B;BCL11B;WT1;IGF2;ZNF536;ESRRG;GATA4;HMG20A;LMX1B;ZNF578;PITX2
LMC5	GO_Biological_Process_2018	heart looping (GO:0001947)	3/37	0.0281423	HAND1;TBX20;GATA4
LMC5	GO_Biological_Process_2018	inactivation of MAPK activity (GO:0000188)	2/21	0.0762284	SPRED2;DUSP6
LMC5	GO_Biological_Process_2018	negative regulation of programmed cell death (GO:0043069)	11/409	0.00422466	PDGFRB;TFAP2A;TFAP2B;ERBB4;WT1;PLK2;HTR2B;IGF2;ROR2;SMAD6;PTK2
LMC5	GO_Biological_Process_2018	inner ear morphogenesis (GO:0042472)	3/23	0.0116001	TFAP2A;MYO3A;ATP6V1B1
LMC5	GO_Biological_Process_2018	positive regulation of cardiac muscle tissue growth (GO:0055023)	2/17	0.0551648	ERBB4;TBX20
LMC5	GO_Biological_Process_2018	atrioventricular valve morphogenesis (GO:0003181)	2/16	0.0536796	ACVR1;SMAD6
LMC5	GO_Biological_Process_2018	positive regulation of cardiac muscle cell proliferation (GO:0060045)	2/14	0.043629	ERBB4;TBX20
LMC5	GO_Biological_Process_2018	positive regulation of viral life cycle (GO:1903902)	3/45	0.0397261	SRPK2;TMPRSS2;VPS37B
LMC5	GO_Biological_Process_2018	regulation of signal transduction (GO:0009966)	8/234	0.00593475	ACVR1;PDGFRB;ERBB4;TMEM204;LIFR;ROR2;DUSP6;RGS6
LMC5	GO_Biological_Process_2018	enzyme linked receptor protein signaling pathway (GO:0007167)	5/121	0.0246601	ERBB4;SLA;FRS2;LIFR;PTK2
LMC5	GO_Biological_Process_2018	cardiac muscle cell differentiation (GO:0055007)	2/16	0.0536796	ACVR1;WT1
LMC5	GO_Biological_Process_2018	endoderm development (GO:0007492)	2/16	0.0536796	TBX20;GATA4
LMC5	GO_Biological_Process_2018	negative regulation of cellular macromolecule biosynthetic process (GO:2000113)	13/513	0.00225123	HDAC4;TFAP2A;TFAP2B;FOXE1;SMURF2;CTCF;WT1;HAND1;TBX20;BTRC;CPEB3;JARID2;LHX9
LMC5	GO_Biological_Process_2018	cardiac left ventricle morphogenesis (GO:0003214)	2/15	0.0496003	HAND1;TBX5
LMC5	GO_Biological_Process_2018	sensory perception of mechanical stimulus (GO:0050954)	4/79	0.0281423	TFAP2A;MYO3A;PAX3;ATP6V1B1
LMC5	GO_Biological_Process_2018	positive regulation of vasculature development (GO:1904018)	4/105	0.0551648	GATA4;GATA2;ETS1;ISL1
LMC5	GO_Biological_Process_2018	positive regulation of intracellular signal transduction (GO:1902533)	10/480	0.0258789	PDGFRB;KSR1;ERBB4;PLK2;HTR2B;IGF2;FRS2;KSR2;ROR2;PTK2
LMC5	GO_Biological_Process_2018	positive regulation of cell migration (GO:0030335)	6/222	0.043629	ACVR1;PDGFRB;SMURF2;LAMB1;ROR2;PTK2
LMC5	GO_Biological_Process_2018	embryonic organ morphogenesis (GO:0048562)	3/34	0.0263705	ACVR1;FOXE1;TBX20
LMC5	GO_Biological_Process_2018	cardiac ventricle development (GO:0003231)	2/17	0.0551648	GATA4;TBX5
LMC5	GO_Biological_Process_2018	odontogenesis (GO:0042476)	3/42	0.035923	WNT6;LAMB1;PITX2
LMC5	GO_Biological_Process_2018	negative regulation of apoptotic process (GO:0043066)	12/486	0.00422466	PDGFRB;TFAP2A;TFAP2B;ERBB4;WT1;PLK2;HTR2B;IGF2;ROR2;SMAD6;ISL1;PTK2
LMC5	GO_Biological_Process_2018	negative regulation of striated muscle cell differentiation (GO:0051154)	2/17	0.0551648	HDAC4;FRS2
LMC5	GO_Biological_Process_2018	positive regulation of biomineral tissue development (GO:0070169)	3/34	0.0263705	ACVR1;TFAP2A;WNT6
LMC5	GO_Biological_Process_2018	camera-type eye development (GO:0043010)	2/25	0.0967971	WT1;PITX2
LMC5	GO_Biological_Process_2018	positive regulation of cellular process (GO:0048522)	11/520	0.0176314	HDAC4;PDGFRB;SRPK2;TFAP2B;ERBB4;HTR2B;IGF2;LIFR;ETS1;ISL1;PTK2
LMC5	GO_Biological_Process_2018	ammonium transport (GO:0015696)	2/24	0.0928532	SEC14L1;SLC44A1
LMC5	GO_Biological_Process_2018	cardiac muscle tissue morphogenesis (GO:0055008)	3/37	0.0281423	HAND1;TBX20;ISL1
LMC5	GO_Biological_Process_2018	mesenchyme development (GO:0060485)	2/17	0.0551648	GATA4;ISL1
LMC5	GO_Biological_Process_2018	peptidyl-tyrosine modification (GO:0018212)	3/52	0.0537417	PDGFRB;ERBB4;PTK2
LMC5	GO_Biological_Process_2018	organic cation transport (GO:0015695)	2/25	0.0967971	SEC14L1;SLC44A1
LMC5	GO_Biological_Process_2018	nervous system development (GO:0007399)	10/456	0.0195829	HDAC4;FARP1;RBFOX1;BCL11B;ERBB4;ASIC2;BARX1;JARID2;SIM2;SDK2
LMC5	GO_Biological_Process_2018	ear morphogenesis (GO:0042471)	2/25	0.0967971	TFAP2A;ATP6V1B1
LMC5	GO_Biological_Process_2018	positive regulation of kinase activity (GO:0033674)	4/114	0.0654838	PDGFRB;ERBB4;ROR2;PTK2
LMC5	GO_Biological_Process_2018	positive regulation of protein phosphorylation (GO:0001934)	8/413	0.0617428	ACVR1;PDGFRB;KSR1;ERBB4;IGF2;KSR2;ROR2;PTK2
LMC5	GO_Biological_Process_2018	protein phosphorylation (GO:0006468)	11/471	0.00868921	ACVR1;PDGFRB;SRPK2;MAP3K1;KSR1;ERBB4;PLK2;MYO3A;KSR2;CDK14;PTK2
LMC5	GO_Biological_Process_2018	regulation of gene expression, epigenetic (GO:0040029)	4/75	0.0268101	HDAC4;IGF2;CTCF;JARID2
LMC5	GO_Biological_Process_2018	eye development (GO:0001654)	3/44	0.0396291	COL5A1;WT1;PITX2
LMC5	GO_Biological_Process_2018	peptidyl-tyrosine phosphorylation (GO:0018108)	4/80	0.029085	PDGFRB;ERBB4;SLA;PTK2
LMC5	GO_Biological_Process_2018	phosphorylation (GO:0016310)	8/387	0.0496003	ACVR1;SRPK2;MAP3K1;KSR1;PLK2;HTR2B;KSR2;CDK14
LMC5	GO_Biological_Process_2018	protein autophosphorylation (GO:0046777)	5/176	0.0617428	PDGFRB;ERBB4;MYO3A;SLA;PTK2
LMC5	GO_Biological_Process_2018	transmembrane receptor protein tyrosine kinase signaling pathway (GO:0007169)	8/397	0.054167	PDGFRB;SPRED2;ERBB4;IGF2;SLA;FRS2;PTK2;ATP6V1B1
LMC5	GO_Biological_Process_2018	regulation of ossification (GO:0030278)	3/39	0.0308518	ACVR1;SMAD6;PTK2
LMC5	GO_Biological_Process_2018	positive regulation of phosphatidylinositol 3-kinase activity (GO:0043552)	2/26	0.102158	PDGFRB;PTK2
LMC5	GO_Biological_Process_2018	regulation of mRNA splicing, via spliceosome (GO:0048024)	3/61	0.0707582	SRPK2;RBFOX1;CELF4
LMC5	GO_Biological_Process_2018	endocrine system development (GO:0035270)	2/27	0.106782	FOXE1;WT1
LMC5	GO_Biological_Process_2018	regulation of vascular endothelial growth factor production (GO:0010574)	2/28	0.111384	GATA4;ISL1
LMC5	GO_Biological_Process_2018	divalent inorganic cation homeostasis (GO:0072507)	2/24	0.0928532	TFAP2B;ATP6V1B1
LMC5	GO_Biological_Process_2018	regulation of cell migration (GO:0030334)	8/317	0.0246601	ACVR1;PDGFRB;ERBB4;ARAP3;LAMB1;ROR2;TBX5;PTK2
LMC5	GO_Biological_Process_2018	negative regulation of cell communication (GO:0010648)	4/79	0.0281423	ACVR1;PDGFRB;ERBB4;ROR2
LMC5	GO_Biological_Process_2018	positive regulation of bone mineralization (GO:0030501)	2/32	0.132003	ACVR1;TFAP2A
LMC5	GO_Biological_Process_2018	limb morphogenesis (GO:0035108)	2/22	0.0815008	TFAP2B;TBX5
LMC5	GO_Biological_Process_2018	kidney development (GO:0001822)	3/64	0.0794399	TFAP2A;TFAP2B;WT1
LMC5	GO_Biological_Process_2018	negative regulation of signaling (GO:0023057)	4/84	0.0330283	ACVR1;PDGFRB;ERBB4;ROR2
LMC5	GO_Biological_Process_2018	monovalent inorganic cation homeostasis (GO:0055067)	2/27	0.106782	TFAP2B;ATP6V1B1
LMC5	GO_Biological_Process_2018	ventricular cardiac muscle tissue development (GO:0003229)	2/22	0.0815008	HAND1;ISL1
LMC5	GO_Biological_Process_2018	transmembrane receptor protein serine/threonine kinase signaling pathway (GO:0007178)	4/145	0.117208	ACVR1;SMURF2;SMAD6;PTK2
LMC5	GO_Biological_Process_2018	sensory perception of sound (GO:0007605)	4/82	0.0308518	TFAP2A;MYO3A;PAX3;ATP6V1B1
LMC5	GO_Biological_Process_2018	regulation of MAPK cascade (GO:0043408)	6/204	0.0334919	PDGFRB;KSR1;ERBB4;IGF2;KSR2;ROR2
LMC5	GO_Biological_Process_2018	positive regulation of vascular endothelial growth factor production (GO:0010575)	2/25	0.0967971	GATA4;ISL1
LMC5	GO_Biological_Process_2018	aorta morphogenesis (GO:0035909)	2/17	0.0551648	PDGFRB;TFAP2B
LMC5	GO_Biological_Process_2018	regulation of BMP signaling pathway (GO:0030510)	3/57	0.0617428	TFAP2B;SMURF2;SMAD6
LMC5	GO_Biological_Process_2018	positive regulation of phosphatidylinositol 3-kinase signaling (GO:0014068)	3/54	0.0551648	PDGFRB;IGF2;PTK2
LMC5	GO_Biological_Process_2018	positive regulation of angiogenesis (GO:0045766)	4/104	0.054167	GATA4;GATA2;ETS1;ISL1
LMC5	GO_Biological_Process_2018	in utero embryonic development (GO:0001701)	2/26	0.102158	IGF2;LMX1B
LMC5	GO_Biological_Process_2018	positive regulation of nuclear division (GO:0051785)	2/26	0.102158	PDGFRB;IGF2
LMC5	GO_Biological_Process_2018	positive regulation of macromolecule metabolic process (GO:0010604)	6/277	0.0909874	SRPK2;TFAP2A;WNT6;CTCF;ETS1;RBMS3
LMC5	GO_Biological_Process_2018	positive regulation of protein kinase B signaling (GO:0051897)	5/128	0.0277965	PDGFRB;ERBB4;IGF2;FRS2;PTK2
LMC5	GO_Biological_Process_2018	regulation of transforming growth factor beta receptor signaling pathway (GO:0017015)	3/80	0.1176	SMURF2;NREP;SMAD6
LMC5	GO_Biological_Process_2018	positive regulation of phosphorylation (GO:0042327)	5/209	0.102624	PDGFRB;ERBB4;IGF2;ROR2;PTK2
LMC5	GO_Biological_Process_2018	vasculogenesis (GO:0001570)	2/33	0.137319	PDGFRB;WT1
LMC5	GO_Biological_Process_2018	regulation of cellular macromolecule biosynthetic process (GO:2000112)	11/632	0.0397261	TFAP2B;BCL11B;WT1;IGF2;ZNF536;ESRRG;GATA4;HMG20A;LMX1B;ZNF578;PITX2
LMC5	GO_Biological_Process_2018	regulation of neuron apoptotic process (GO:0043523)	4/90	0.0394622	SRPK2;TFAP2A;TFAP2B;ISL1
LMC5	GO_Biological_Process_2018	chordate embryonic development (GO:0043009)	3/57	0.0617428	IGF2;LMX1B;ISL1
LMC5	GO_Biological_Process_2018	plasma membrane organization (GO:0007009)	2/37	0.157166	COL5A1;SPTBN1
LMC5	GO_Biological_Process_2018	positive regulation of MAP kinase activity (GO:0043406)	5/178	0.0641406	PDGFRB;HTR2B;IGF2;FRS2;DUSP6
LMC5	GO_Biological_Process_2018	negative regulation of BMP signaling pathway (GO:0030514)	2/33	0.137319	SMURF2;SMAD6
LMC5	GO_Biological_Process_2018	stem cell differentiation (GO:0048863)	2/34	0.140951	HTR2B;JARID2
LMC5	GO_Biological_Process_2018	neuron differentiation (GO:0030182)	4/140	0.109002	WNT6;ISL2;LMX1B;PITX2
LMC5	GO_Biological_Process_2018	positive regulation of phospholipid metabolic process (GO:1903727)	2/29	0.117208	PDGFRB;PTK2
LMC5	GO_Biological_Process_2018	anterior/posterior pattern specification (GO:0009952)	2/35	0.144549	WT1;GATA4
LMC5	GO_Biological_Process_2018	positive regulation of lipid kinase activity (GO:0090218)	2/28	0.111384	PDGFRB;PTK2
LMC5	GO_Biological_Process_2018	renal system development (GO:0072001)	3/60	0.068161	TFAP2A;TFAP2B;WT1
LMC5	GO_Biological_Process_2018	regulation of protein kinase B signaling (GO:0051896)	5/164	0.0536796	PDGFRB;ERBB4;IGF2;FRS2;PTK2
LMC5	GO_Biological_Process_2018	embryonic limb morphogenesis (GO:0030326)	2/35	0.144549	TFAP2A;TBX5
LMC5	GO_Biological_Process_2018	cellular protein modification process (GO:0006464)	13/1002	0.117208	ACVR1;SRPK2;MAP3K1;PTPRN2;KSR1;PLK2;TULP4;LAMB1;KSR2;FBXO10;DUSP6;BTRC;CDK14
LMC5	GO_Biological_Process_2018	epithelial tube morphogenesis (GO:0060562)	2/35	0.144549	ACVR1;TBX20
LMC5	GO_Biological_Process_2018	negative regulation of transmembrane receptor protein serine/threonine kinase signaling pathway (GO:0090101)	3/78	0.113651	ACVR1;SMURF2;SMAD6
LMC5	GO_Biological_Process_2018	positive regulation of phospholipase C activity (GO:0010863)	2/31	0.125841	PDGFRB;HTR2B
LMC5	GO_Biological_Process_2018	neural crest cell development (GO:0014032)	2/36	0.151519	ERBB4;HTR2B
LMC5	GO_Biological_Process_2018	axonogenesis (GO:0007409)	5/224	0.121646	PTPRA;FRS2;ISL1;PTK2;SPTBN1
LMC5	GO_Biological_Process_2018	positive regulation of MAPK cascade (GO:0043410)	7/290	0.0397261	PDGFRB;KSR1;ERBB4;HTR2B;IGF2;KSR2;ROR2
LMC5	GO_Biological_Process_2018	endoderm formation (GO:0001706)	2/37	0.157166	TBX20;LAMB1
LMC5	GO_Biological_Process_2018	BMP signaling pathway (GO:0030509)	3/82	0.123142	ACVR1;SMURF2;SMAD6
LMC5	GO_Biological_Process_2018	cellular response to BMP stimulus (GO:0071773)	3/88	0.140197	ACVR1;SMURF2;SMAD6
LMC5	GO_Biological_Process_2018	negative regulation of response to stimulus (GO:0048585)	4/128	0.0909874	ACVR1;PDGFRB;ERBB4;ROR2
LMC5	GO_Biological_Process_2018	positive regulation of cell motility (GO:2000147)	5/180	0.0654838	ACVR1;PDGFRB;LAMB1;ROR2;PTK2
LMC5	GO_Biological_Process_2018	regulation of phosphatidylinositol 3-kinase activity (GO:0043551)	2/34	0.140951	PDGFRB;PTK2
LMC5	GO_Biological_Process_2018	ventricular cardiac muscle tissue morphogenesis (GO:0055010)	2/35	0.144549	HAND1;ISL1
LMC5	GO_Biological_Process_2018	positive regulation of locomotion (GO:0040017)	2/34	0.140951	PDGFRB;VPS37B
LMC5	GO_Biological_Process_2018	transcription, DNA-templated (GO:0006351)	6/357	0.191617	HAND1;PAX3;GATA4;GATA2;CREB5;PAX1
LMC5	GO_Biological_Process_2018	small GTPase mediated signal transduction (GO:0007264)	3/100	0.178873	KSR1;PLK2;KSR2
LMC5	GO_Biological_Process_2018	positive regulation of mitotic nuclear division (GO:0045840)	2/41	0.184541	PDGFRB;IGF2
LMC5	GO_Biological_Process_2018	artery morphogenesis (GO:0048844)	2/31	0.125841	PDGFRB;TFAP2B
LMC5	GO_Biological_Process_2018	regulation of angiogenesis (GO:0045765)	4/178	0.187241	GATA4;GATA2;ETS1;ISL1
LMC5	GO_Biological_Process_2018	regulation of cytoskeleton organization (GO:0051493)	3/96	0.162893	PDGFRB;RHOJ;PTK2
LMC5	GO_Biological_Process_2018	axon guidance (GO:0007411)	4/159	0.142157	PTPRA;FRS2;PTK2;SPTBN1
LMC5	GO_Biological_Process_2018	negative regulation of signal transduction (GO:0009968)	6/284	0.0967971	ACVR1;PDGFRB;ERBB4;ROR2;BTRC;GATA2
LMC5	GO_Biological_Process_2018	regulation of alternative mRNA splicing, via spliceosome (GO:0000381)	2/40	0.178873	RBFOX1;CELF4
LMC5	GO_Biological_Process_2018	cytoskeleton organization (GO:0007010)	4/127	0.089587	RHOJ;ARAP3;FLNB;PTK2
LMC5	GO_Biological_Process_2018	regulation of canonical Wnt signaling pathway (GO:0060828)	5/214	0.109002	SMURF2;FAM53B;BTRC;CDK14;RBMS3
LMC5	GO_Biological_Process_2018	mesenchymal cell differentiation (GO:0048762)	2/42	0.18981	HTR2B;ISL1
LMC5	GO_Biological_Process_2018	regulation of phosphatidylinositol 3-kinase signaling (GO:0014066)	3/81	0.120752	PDGFRB;IGF2;PTK2
LMC5	GO_Biological_Process_2018	calcium ion homeostasis (GO:0055074)	3/88	0.140197	TFAP2B;HTR2B;ATP6V1B1
LMC5	GO_Biological_Process_2018	ameboidal-type cell migration (GO:0001667)	2/41	0.184541	ERBB4;HTR2B
LMC5	GO_Biological_Process_2018	positive regulation of transferase activity (GO:0051347)	4/138	0.106782	PDGFRB;ERBB4;IGF2;ROR2
LMC5	GO_Biological_Process_2018	regulation of neuron differentiation (GO:0045664)	3/85	0.132003	TCF12;NREP;NDEL1
LMC5	GO_Biological_Process_2018	transcription from RNA polymerase II promoter (GO:0006366)	8/486	0.117208	HAND1;PAX3;ESRRG;GATA4;TBX5;ETS1;CREB5;PAX1
LMC5	GO_Biological_Process_2018	activation of protein kinase activity (GO:0032147)	5/234	0.137319	PRR5;MAP3K1;IGF2;FRS2;DUSP6
LMC5	GO_Biological_Process_2018	regulation of kinase activity (GO:0043549)	3/102	0.185058	PDGFRB;ERBB4;ROR2
LMC5	GO_Biological_Process_2018	regulation of ERK1 and ERK2 cascade (GO:0070372)	5/248	0.157166	PDGFRB;ERBB4;HTR2B;ROR2;DUSP6
LMC5	GO_Molecular_Function_2018	RNA polymerase II regulatory region sequence-specific DNA binding (GO:0000977)	15/461	3.43018e-05	TFAP2A;TFAP2B;TCF12;GATA4;CTCF;BARX1;GATA2;SMAD6;TBX5;ETS1;ETV5;HAND1;TBX20;ZNF536;LMX1B
LMC5	GO_Molecular_Function_2018	enhancer binding (GO:0035326)	4/27	0.000965456	TFAP2B;TCF12;GATA2;ISL1
LMC5	GO_Molecular_Function_2018	activating transcription factor binding (GO:0033613)	5/69	0.0024838	HDAC4;TBX20;GATA4;PITX2;ISL1
LMC5	GO_Molecular_Function_2018	sequence-specific DNA binding (GO:0043565)	14/395	3.43018e-05	HDAC4;IRX1;TFAP2A;TFAP2B;BCL11B;FOXE1;PAX3;GATA4;CTCF;HOXB13;TBX5;WT1;ZNF536;ZNF556
LMC5	GO_Molecular_Function_2018	RNA polymerase II regulatory region DNA binding (GO:0001012)	8/202	0.00182183	TFAP2A;TFAP2B;TBX20;GATA4;LMX1B;BARX1;GATA2;ETV5
LMC5	GO_Molecular_Function_2018	regulatory region DNA binding (GO:0000975)	12/225	8.24213e-06	HDAC4;TFAP2A;BCL11B;ERBB4;WT1;HAND1;TCF12;ZNF536;GATA4;CTCF;SMAD6;ETV5
LMC5	GO_Molecular_Function_2018	RNA polymerase II transcription coactivator activity (GO:0001105)	4/40	0.00299225	TFAP2B;TBX20;PITX2;ISL1
LMC5	GO_Molecular_Function_2018	transcription regulatory region DNA binding (GO:0044212)	13/375	7.83755e-05	HDAC4;TFAP2A;BCL11B;TCF12;GATA4;CTCF;SMAD6;ETV5;ERBB4;WT1;HAND1;ZNF536;PITX2
LMC5	GO_Molecular_Function_2018	transcriptional activator activity, RNA polymerase II transcription factor binding (GO:0001190)	4/51	0.00591702	TFAP2B;TBX20;PITX2;ISL1
LMC5	GO_Molecular_Function_2018	C2H2 zinc finger domain binding (GO:0070742)	2/13	0.0252345	WT1;GATA2
LMC5	GO_Molecular_Function_2018	platelet-derived growth factor binding (GO:0048407)	2/12	0.0229772	PDGFRB;COL5A1
LMC5	GO_Molecular_Function_2018	co-SMAD binding (GO:0070410)	2/11	0.0224365	GATA4;SMAD6
LMC5	GO_Molecular_Function_2018	DNA binding (GO:0003677)	19/894	0.000339023	HDAC4;IRX1;TFAP2A;TFAP2B;BCL11B;FOXE1;PAX3;GATA4;CTCF;HOXB13;TBX5;ETS1;ETV5;ISL2;WT1;PMS2;ZNF536;HMG20A;ZNF556
LMC5	GO_Molecular_Function_2018	bHLH transcription factor binding (GO:0043425)	3/23	0.00669764	HAND1;TCF12;ISL1
LMC5	GO_Molecular_Function_2018	mRNA 3'-UTR AU-rich region binding (GO:0035925)	2/12	0.0229772	CPEB3;RBMS3
LMC5	GO_Molecular_Function_2018	MAP kinase kinase kinase activity (GO:0004709)	4/79	0.0192672	PDGFRB;MAP3K1;ERBB4;ROR2
LMC5	GO_Molecular_Function_2018	transcriptional activator activity, RNA polymerase II transcription regulatory region sequence-specific binding (GO:0001228)	9/285	0.00288733	TFAP2A;BCL11B;WT1;TCF12;GATA4;BARX1;GATA2;ETS1;ETV5
LMC5	GO_Molecular_Function_2018	transmembrane receptor protein phosphatase activity (GO:0019198)	2/16	0.0328448	PTPRN2;PTPRA
LMC5	GO_Molecular_Function_2018	kinase activity (GO:0016301)	8/281	0.00723282	ACVR1;MAP3K1;KSR1;MYO3A;KSR2;PTK2;IP6K2;PAPSS1
LMC5	GO_Molecular_Function_2018	transcriptional repressor activity, RNA polymerase II transcription regulatory region sequence-specific binding (GO:0001227)	6/160	0.00783605	IRX1;TFAP2A;HAND1;ZNF536;CTCF;HOXB13
LMC5	GO_Molecular_Function_2018	transmembrane receptor protein tyrosine phosphatase activity (GO:0005001)	2/16	0.0328448	PTPRN2;PTPRA
LMC5	GO_Molecular_Function_2018	transcription regulatory region sequence-specific DNA binding (GO:0000976)	10/293	0.000965456	TFAP2A;TFAP2B;TBX20;GATA4;LMX1B;BARX1;GATA2;PITX2;ISL1;ETV5
LMC5	GO_Molecular_Function_2018	transcription factor activity, RNA polymerase II core promoter proximal region sequence-specific binding (GO:0000982)	8/281	0.00723282	TFAP2A;BCL11B;WT1;HAND1;TCF12;ZNF536;CTCF;ETS1
LMC5	GO_Molecular_Function_2018	core promoter proximal region sequence-specific DNA binding (GO:0000987)	8/279	0.00723282	TFAP2A;HAND1;TCF12;ZNF536;CTCF;SMAD6;TBX5;ETS1
LMC5	GO_Molecular_Function_2018	sodium channel activity (GO:0005272)	3/41	0.0227362	CACNA1I;GRIK2;ASIC2
LMC5	GO_Molecular_Function_2018	phosphotransferase activity, alcohol group as acceptor (GO:0016773)	8/255	0.00555443	ACVR1;MAP3K1;KSR1;MYO3A;KSR2;PTK2;IP6K2;PAPSS1
LMC5	GO_Molecular_Function_2018	RNA polymerase II activating transcription factor binding (GO:0001102)	3/48	0.0289769	TBX20;PITX2;ISL1
LMC5	GO_Molecular_Function_2018	RNA polymerase II transcription factor binding (GO:0001085)	6/122	0.00321122	HDAC4;TBX20;GATA4;GATA2;PITX2;ISL1
LMC5	GO_Molecular_Function_2018	transmembrane receptor protein kinase activity (GO:0019199)	4/63	0.00866615	ACVR1;PDGFRB;ERBB4;ROR2
LMC5	GO_Molecular_Function_2018	carboxy-lyase activity (GO:0016831)	2/27	0.0712435	GAD1;UXS1
LMC5	GO_Molecular_Function_2018	transcription factor activity, RNA polymerase II core promoter sequence-specific (GO:0000983)	2/21	0.0507874	TFAP2B;LMX1B
LMC5	GO_Molecular_Function_2018	RNA polymerase II core promoter proximal region sequence-specific DNA binding (GO:0000978)	8/263	0.00591702	TFAP2A;HAND1;TCF12;ZNF536;CTCF;SMAD6;TBX5;ETS1
LMC5	GO_Molecular_Function_2018	transcription coactivator activity (GO:0003713)	7/292	0.0256582	TFAP2A;TFAP2B;HAND1;TBX20;GATA4;PITX2;ISL1
LMC5	GO_Molecular_Function_2018	transcriptional activator activity, RNA polymerase II core promoter proximal region sequence-specific binding (GO:0001077)	5/176	0.0417703	TFAP2A;BCL11B;WT1;TCF12;ETS1
LMC5	GO_Molecular_Function_2018	RNA polymerase II transcription cofactor activity (GO:0001104)	4/85	0.0227362	TFAP2B;TBX20;PITX2;ISL1
LMC5	GO_Molecular_Function_2018	AU-rich element binding (GO:0017091)	2/22	0.0526308	CPEB3;RBMS3
LMC5	GO_Molecular_Function_2018	RNA polymerase II core promoter sequence-specific DNA binding (GO:0000979)	2/28	0.0731423	TFAP2A;TFAP2B
LMC5	GO_Molecular_Function_2018	protein kinase activity (GO:0004672)	11/514	0.00757181	ACVR1;PDGFRB;SRPK2;MAP3K1;KSR1;ERBB4;PLK2;MYO3A;KSR2;ROR2;PTK2
LMC5	GO_Molecular_Function_2018	phosphatidylinositol-4,5-bisphosphate 3-kinase activity (GO:0046934)	3/69	0.0590508	PDGFRB;ERBB4;FRS2
LMC5	GO_Molecular_Function_2018	transmembrane receptor protein tyrosine kinase activity (GO:0004714)	3/62	0.0507874	PDGFRB;ERBB4;ROR2
LMC5	GO_Molecular_Function_2018	transcriptional repressor activity, RNA polymerase II core promoter proximal region sequence-specific binding (GO:0001078)	4/98	0.0293072	TFAP2A;HAND1;ZNF536;CTCF
LMC5	GO_Molecular_Function_2018	protein tyrosine kinase activity (GO:0004713)	5/148	0.0249754	PDGFRB;ERBB4;SLA;ROR2;PTK2
LMC5	GO_Molecular_Function_2018	phosphatidylinositol phosphate binding (GO:1901981)	3/82	0.0840262	LAPTM4B;ANKFY1;ARAP3
LMC5	GO_Molecular_Function_2018	growth factor receptor binding (GO:0070851)	3/93	0.114454	PDGFRB;ERBB4;FRS2
LMC5	GO_Molecular_Function_2018	protein tyrosine phosphatase activity (GO:0004725)	3/63	0.0507874	PTPRN2;PTPRA;DUSP6
LMC5	GO_Molecular_Function_2018	enhancer sequence-specific DNA binding (GO:0001158)	3/65	0.0526308	TFAP2B;GATA2;ISL1
LMC5	GO_Molecular_Function_2018	protein homodimerization activity (GO:0042803)	9/665	0.156177	ACVR1;TFAP2A;TFAP2B;ERBB4;UXS1;HAND1;PSAP;TCF12;PAPSS1
LMC5	GO_Molecular_Function_2018	phosphatidylinositol 3-kinase activity (GO:0035004)	3/77	0.0731423	PDGFRB;ERBB4;FRS2
LMC5	GO_Molecular_Function_2018	mitogen-activated protein kinase kinase binding (GO:0031434)	3/66	0.0535667	PDGFRB;ERBB4;ROR2
LMC5	GO_Molecular_Function_2018	non-membrane spanning protein tyrosine kinase activity (GO:0004715)	2/44	0.157476	SLA;PTK2
LMC5	GO_Molecular_Function_2018	phosphatidylinositol bisphosphate kinase activity (GO:0052813)	3/72	0.0647527	PDGFRB;ERBB4;FRS2
LMC5	GO_Molecular_Function_2018	transcription corepressor activity (GO:0003714)	4/204	0.192165	TFAP2B;HAND1;CTCF;LHX9
LMC5	GO_Molecular_Function_2018	protein kinase binding (GO:0019901)	7/496	0.192165	PDGFRB;SPRED2;MAP3K1;ERBB4;RHOJ;ROR2;PTK2
LMC6	KEGG_2016	T cell receptor signaling pathway_Homo sapiens_hsa04660	7/104	0.00382528	IL10;CD4;CD28;LCP2;ICOS;PIK3CG;MAPK13
LMC6	KEGG_2016	Leukocyte transendothelial migration_Homo sapiens_hsa04670	7/118	0.00431324	CLDN11;MMP2;ITGB2;RHOH;EZR;PIK3CG;MAPK13
LMC6	KEGG_2016	Cell adhesion molecules (CAMs)_Homo sapiens_hsa04514	7/142	0.00920186	CD86;CLDN11;CD4;ITGB2;CD28;ICAM3;ICOS
LMC6	KEGG_2016	Allograft rejection_Homo sapiens_hsa05330	4/38	0.0103544	IL10;CD86;CD28;FASLG
LMC6	KEGG_2016	Intestinal immune network for IgA production_Homo sapiens_hsa04672	4/48	0.0204895	IL10;CD86;CD28;ICOS
LMC6	KEGG_2016	Proteoglycans in cancer_Homo sapiens_hsa05205	7/203	0.0258677	MMP2;TIMP3;FASLG;EZR;FGF2;PIK3CG;MAPK13
LMC6	KEGG_2016	Autoimmune thyroid disease_Homo sapiens_hsa05320	4/53	0.0248925	IL10;CD86;CD28;FASLG
LMC6	KEGG_2016	Viral myocarditis_Homo sapiens_hsa05416	4/59	0.0258677	CD86;ITGB2;CD28;EIF4G3
LMC6	KEGG_2016	Adrenergic signaling in cardiomyocytes_Homo sapiens_hsa04261	6/148	0.0258677	MYL4;TNNC1;PPP2R5A;CACNA2D4;PIK3CG;MAPK13
LMC6	KEGG_2016	Jak-STAT signaling pathway_Homo sapiens_hsa04630	6/158	0.0312686	IL10;CNTF;CCND3;IL20;THPO;PIK3CG
LMC6	KEGG_2016	Fc epsilon RI signaling pathway_Homo sapiens_hsa04664	4/68	0.034338	INPP5D;LCP2;PIK3CG;MAPK13
LMC6	KEGG_2016	Osteoclast differentiation_Homo sapiens_hsa04380	5/132	0.0499068	CSF1R;SPI1;LCP2;PIK3CG;MAPK13
LMC6	KEGG_2016	Pertussis_Homo sapiens_hsa05133	4/75	0.0449456	IL10;IRF1;ITGB2;MAPK13
LMC6	KEGG_2016	Natural killer cell mediated cytotoxicity_Homo sapiens_hsa04650	5/135	0.0499068	ITGB2;FASLG;LCP2;PIK3CG;TNFRSF10D
LMC6	KEGG_2016	Measles_Homo sapiens_hsa05162	5/136	0.0499068	CCND3;CD28;FASLG;PIK3CG;TNFRSF10D
LMC6	KEGG_2016	Cytokine-cytokine receptor interaction_Homo sapiens_hsa04060	7/265	0.0533499	IL10;CSF1R;CNTF;IL20;THPO;FASLG;TNFRSF10D
LMC6	KEGG_2016	Rap1 signaling pathway_Homo sapiens_hsa04015	6/211	0.0638671	CSF1R;ITGB2;LCP2;FGF2;PIK3CG;MAPK13
LMC6	KEGG_2016	Hematopoietic cell lineage_Homo sapiens_hsa04640	4/88	0.0529654	CSF1R;CD4;THPO;CD5
LMC6	KEGG_2016	Graft-versus-host disease_Homo sapiens_hsa05332	3/41	0.0499068	CD86;CD28;FASLG
LMC6	KEGG_2016	Pathways in cancer_Homo sapiens_hsa05200	8/397	0.100062	CSF1R;SPI1;MSH3;MMP2;FASLG;TRAF1;FGF2;PIK3CG
LMC6	KEGG_2016	Type I diabetes mellitus_Homo sapiens_hsa04940	3/43	0.0499068	CD86;CD28;FASLG
LMC6	KEGG_2016	Chagas disease (American trypanosomiasis)_Homo sapiens_hsa05142	4/104	0.0755872	IL10;FASLG;PIK3CG;MAPK13
LMC6	KEGG_2016	Toll-like receptor signaling pathway_Homo sapiens_hsa04620	4/106	0.0755872	CD86;IRF5;PIK3CG;MAPK13
LMC6	KEGG_2016	TNF signaling pathway_Homo sapiens_hsa04668	4/110	0.0822457	RIPK3;TRAF1;PIK3CG;MAPK13
LMC6	KEGG_2016	Platelet activation_Homo sapiens_hsa04611	4/122	0.103661	VAMP8;LCP2;PIK3CG;MAPK13
LMC6	KEGG_2016	Transcriptional misregulation in cancer_Homo sapiens_hsa05202	5/180	0.100062	CD86;CSF1R;SPI1;CEBPE;TRAF1
LMC6	KEGG_2016	Glutathione metabolism_Homo sapiens_hsa00480	3/52	0.0679342	GSR;MGST1;GSTM5
LMC6	KEGG_2016	Staphylococcus aureus infection_Homo sapiens_hsa05150	3/56	0.0755872	IL10;ITGB2;MASP1
LMC6	KEGG_2016	Epstein-Barr virus infection_Homo sapiens_hsa05169	5/202	0.116975	IL10;SPI1;TRAF1;PIK3CG;MAPK13
LMC6	KEGG_2016	Prolactin signaling pathway_Homo sapiens_hsa04917	3/72	0.110801	IRF1;PIK3CG;MAPK13
LMC6	KEGG_2016	FoxO signaling pathway_Homo sapiens_hsa04068	4/133	0.113069	IL10;FASLG;PIK3CG;MAPK13
LMC6	KEGG_2016	B cell receptor signaling pathway_Homo sapiens_hsa04662	3/73	0.110801	INPP5D;DAPP1;PIK3CG
LMC6	KEGG_2016	Hepatitis C_Homo sapiens_hsa05160	4/133	0.113069	CLDN11;IRF1;PIK3CG;MAPK13
LMC6	KEGG_2016	Apoptosis_Homo sapiens_hsa04210	4/140	0.1192	FASLG;TRAF1;PIK3CG;TNFRSF10D
LMC6	KEGG_2016	Drug metabolism - cytochrome P450_Homo sapiens_hsa00982	3/69	0.105453	MGST1;FMO3;GSTM5
LMC6	KEGG_2016	Regulation of actin cytoskeleton_Homo sapiens_hsa04810	5/214	0.13039	ITGB2;ITGAE;EZR;FGF2;PIK3CG
LMC6	KEGG_2016	Leishmaniasis_Homo sapiens_hsa05140	3/73	0.110801	IL10;ITGB2;MAPK13
LMC6	KEGG_2016	Ras signaling pathway_Homo sapiens_hsa04014	5/227	0.14656	CSF1R;KSR1;FASLG;FGF2;PIK3CG
LMC6	KEGG_2016	Cardiac muscle contraction_Homo sapiens_hsa04260	3/78	0.116975	MYL4;TNNC1;CACNA2D4
LMC6	KEGG_2016	Complement and coagulation cascades_Homo sapiens_hsa04610	3/79	0.117612	ITGB2;MASP1;TFPI
LMC6	KEGG_2016	Inflammatory mediator regulation of TRP channels_Homo sapiens_hsa04750	3/98	0.170196	TRPV3;PIK3CG;MAPK13
LMC6	KEGG_2016	AGE-RAGE signaling pathway in diabetic complications_Homo sapiens_hsa04933	3/101	0.175283	MMP2;PIK3CG;MAPK13
LMC6	KEGG_2016	Influenza A_Homo sapiens_hsa05164	4/175	0.191283	FASLG;PIK3CG;MAPK13;TNFRSF10D
LMC6	KEGG_2016	PI3K-Akt signaling pathway_Homo sapiens_hsa04151	6/341	0.19951	CSF1R;CCND3;PPP2R5A;FASLG;FGF2;PIK3CG
LMC6	KEGG_2016	Rheumatoid arthritis_Homo sapiens_hsa05323	3/90	0.144308	CD86;ITGB2;CD28
LMC6	KEGG_2016	Amoebiasis_Homo sapiens_hsa05146	3/100	0.174871	IL10;ITGB2;PIK3CG
LMC6	KEGG_2016	Tuberculosis_Homo sapiens_hsa05152	4/178	0.196938	IL10;KSR1;ITGB2;MAPK13
LMC6	KEGG_2016	Malaria_Homo sapiens_hsa05144	2/49	0.19951	IL10;ITGB2
LMC6	KEGG_2016	African trypanosomiasis_Homo sapiens_hsa05143	2/35	0.133282	IL10;FASLG
LMC6	KEGG_2016	Primary immunodeficiency_Homo sapiens_hsa05340	2/37	0.144014	CD4;ICOS
LMC6	GO_Biological_Process_2018	positive regulation of interleukin-2 biosynthetic process (GO:0045086)	3/9	0.0141437	CD86;CD4;CD28
LMC6	GO_Biological_Process_2018	regulation of interleukin-2 biosynthetic process (GO:0045076)	3/13	0.0268608	CD86;CD4;CD28
LMC6	GO_Biological_Process_2018	positive regulation of intracellular signal transduction (GO:1902533)	16/480	0.00144043	CD86;CSF1R;KSR1;MYOC;FASLG;CXXC5;FGF2;PIK3CG;TNFRSF10D;CD4;THPO;CD28;S100A4;CARD16;EPHB2;ICOS
LMC6	GO_Biological_Process_2018	positive regulation of vascular smooth muscle cell proliferation (GO:1904707)	3/15	0.0328382	IL10;MMP2;FGF2
LMC6	GO_Biological_Process_2018	defense response to protozoan (GO:0042832)	2/9	0.0951672	SLC11A1;BATF
LMC6	GO_Biological_Process_2018	cellular response to cytokine stimulus (GO:0071345)	17/457	0.000297286	CD86;IL10;CSF1R;CNTF;IL1RN;IL20;MMP2;ITGB2;HMHB1;FASLG;FGF2;BATF;MAPK13;CD4;HYAL1;INPP5D;IRF1
LMC6	GO_Biological_Process_2018	negative regulation of membrane protein ectodomain proteolysis (GO:0051045)	2/8	0.0865544	IL10;TIMP3
LMC6	GO_Biological_Process_2018	positive regulation of interleukin-4 production (GO:0032753)	3/16	0.0336118	CD86;CD28;HAVCR2
LMC6	GO_Biological_Process_2018	high-density lipoprotein particle remodeling (GO:0034375)	3/18	0.0371809	CETP;LIPC;APOC1
LMC6	GO_Biological_Process_2018	T cell differentiation (GO:0030217)	4/39	0.0336118	CD4;RIPK3;CD28;RHOH
LMC6	GO_Biological_Process_2018	very-low-density lipoprotein particle remodeling (GO:0034372)	2/10	0.10189	CETP;LIPC
LMC6	GO_Biological_Process_2018	chylomicron remnant clearance (GO:0034382)	2/8	0.0865544	LIPC;APOC1
LMC6	GO_Biological_Process_2018	regulation of vascular smooth muscle cell proliferation (GO:1904705)	3/26	0.0718471	IL10;MMP2;FGF2
LMC6	GO_Biological_Process_2018	complement activation, lectin pathway (GO:0001867)	2/11	0.112315	COLEC11;MASP1
LMC6	GO_Biological_Process_2018	positive regulation of interleukin-2 production (GO:0032743)	3/21	0.0479013	CD86;CD4;CD28
LMC6	GO_Biological_Process_2018	carboxylic acid catabolic process (GO:0046395)	3/29	0.0865544	HYAL1;PON1;FGF2
LMC6	GO_Biological_Process_2018	positive regulation of cytokine production (GO:0001819)	8/221	0.0394349	IL10;FAM49B;IRF1;SLC11A1;CD28;IRF5;HAVCR2;MAPK13
LMC6	GO_Biological_Process_2018	regulation of interferon-gamma production (GO:0032649)	4/44	0.0394069	FAM49B;RIPK3;SLC11A1;HAVCR2
LMC6	GO_Biological_Process_2018	cytokine-mediated signaling pathway (GO:0019221)	17/634	0.00809331	CD86;IL10;CSF1R;CNTF;IL1RN;IL20;MMP2;ITGB2;FASLG;FGF2;BATF;TNFRSF10D;CD4;INPP5D;IRF1;IRF5;FCGR1B
LMC6	GO_Biological_Process_2018	negative regulation of heterotypic cell-cell adhesion (GO:0034115)	2/10	0.10189	IL10;IL1RN
LMC6	GO_Biological_Process_2018	regulation of cell-cell adhesion involved in gastrulation (GO:0070587)	2/10	0.10189	IL10;IL1RN
LMC6	GO_Biological_Process_2018	low-density lipoprotein particle remodeling (GO:0034374)	2/12	0.112315	CETP;LIPC
LMC6	GO_Biological_Process_2018	regulation of lymphocyte activation (GO:0051249)	2/14	0.128326	CD4;SIT1
LMC6	GO_Biological_Process_2018	T cell proliferation (GO:0042098)	2/12	0.112315	SLC11A1;PIK3CG
LMC6	GO_Biological_Process_2018	endocytosis (GO:0006897)	9/264	0.034574	COLEC11;RINL;SLC11A1;STAB1;APOBR;RHOH;MASP1;FOLR2;FCGR1B
LMC6	GO_Biological_Process_2018	regulation of T cell mediated cytotoxicity (GO:0001914)	2/16	0.13705	FAM49B;RIPK3
LMC6	GO_Biological_Process_2018	regulation of protein kinase B signaling (GO:0051896)	8/164	0.0164279	CD86;MYOC;THPO;CD28;ICOS;FGF2;PIK3CG;OTUD3
LMC6	GO_Biological_Process_2018	neutrophil degranulation (GO:0043312)	11/480	0.0951672	ARHGAP9;VAMP8;ATP8B4;SIGLEC9;SLC11A1;ITGB2;MGST1;LRMP;GPR84;METTL7A;TMC6
LMC6	GO_Biological_Process_2018	hyaluronan catabolic process (GO:0030214)	2/17	0.145375	HYAL1;FGF2
LMC6	GO_Biological_Process_2018	cellular response to UV (GO:0034644)	4/68	0.0951672	HYAL1;CARD16;TP63;MAPK13
LMC6	GO_Biological_Process_2018	necroptotic process (GO:0070266)	2/15	0.129839	RIPK3;FASLG
LMC6	GO_Biological_Process_2018	inflammatory response (GO:0006954)	8/253	0.0718471	IL10;CSF1R;HYAL1;SLC11A1;ITGB2;FOLR2;PIK3CG;TNFRSF10D
LMC6	GO_Biological_Process_2018	negative regulation of ERK1 and ERK2 cascade (GO:0070373)	4/41	0.034574	LMO3;TIMP3;EPHB2;EZR
LMC6	GO_Biological_Process_2018	regulation of T cell proliferation (GO:0042129)	4/63	0.0865544	CD86;IL10;RIPK3;CD28
LMC6	GO_Biological_Process_2018	neutrophil mediated immunity (GO:0002446)	11/488	0.0951672	ARHGAP9;VAMP8;ATP8B4;SIGLEC9;SLC11A1;ITGB2;MGST1;LRMP;GPR84;METTL7A;TMC6
LMC6	GO_Biological_Process_2018	negative regulation of small GTPase mediated signal transduction (GO:0051058)	3/28	0.0855579	SH3BP1;EPHB2;FBP1
LMC6	GO_Biological_Process_2018	regulation of leukocyte cell-cell adhesion (GO:1903037)	2/12	0.112315	CD4;SIT1
LMC6	GO_Biological_Process_2018	response to corticosteroid (GO:0031960)	2/12	0.112315	IL10;IL1RN
LMC6	GO_Biological_Process_2018	positive regulation of protein kinase B signaling (GO:0051897)	7/128	0.0194099	CD86;MYOC;THPO;CD28;ICOS;FGF2;PIK3CG
LMC6	GO_Biological_Process_2018	triglyceride-rich lipoprotein particle remodeling (GO:0034370)	2/14	0.128326	CETP;LIPC
LMC6	GO_Biological_Process_2018	programmed necrotic cell death (GO:0097300)	2/17	0.145375	RIPK3;FASLG
LMC6	GO_Biological_Process_2018	glutathione metabolic process (GO:0006749)	4/50	0.0508036	GSR;MGST1;CNDP2;GSTM5
LMC6	GO_Biological_Process_2018	negative regulation of T cell activation (GO:0050868)	3/35	0.10189	CD86;IL10;HAVCR2
LMC6	GO_Biological_Process_2018	negative regulation of interleukin-2 production (GO:0032703)	2/16	0.13705	EZR;HAVCR2
LMC6	GO_Biological_Process_2018	regulation of interferon-alpha production (GO:0032647)	2/17	0.145375	IRF5;HAVCR2
LMC6	GO_Biological_Process_2018	cell projection assembly (GO:0030031)	2/21	0.170258	PARVG;RHOH
LMC6	GO_Biological_Process_2018	positive regulation of smooth muscle cell proliferation (GO:0048661)	3/38	0.112315	IL10;MMP2;FGF2
LMC6	GO_Biological_Process_2018	regulation of adaptive immune response (GO:0002819)	2/15	0.129839	RIPK3;IRF1
LMC6	GO_Biological_Process_2018	muscle filament sliding (GO:0030049)	3/39	0.112315	MYL4;TNNC1;TNNI1
LMC6	GO_Biological_Process_2018	regulation of lipoprotein lipase activity (GO:0051004)	2/21	0.170258	LIPC;APOC1
LMC6	GO_Biological_Process_2018	skeletal muscle contraction (GO:0003009)	2/19	0.162079	TNNC1;TNNI1
LMC6	GO_Biological_Process_2018	myoblast differentiation (GO:0045445)	2/17	0.145375	MBNL1;ANKRD2
LMC6	GO_Biological_Process_2018	receptor-mediated endocytosis (GO:0006898)	7/189	0.0620978	COLEC11;ITGB2;STAB1;APOBR;MASP1;FOLR2;FCGR1B
LMC6	GO_Biological_Process_2018	regulation of cholesterol efflux (GO:0010874)	2/19	0.162079	CETP;PON1
LMC6	GO_Biological_Process_2018	phosphatidylcholine metabolic process (GO:0046470)	4/72	0.10189	CETP;LIPC;PON1;MBOAT1
LMC6	GO_Biological_Process_2018	reverse cholesterol transport (GO:0043691)	2/18	0.1515	CETP;LIPC
LMC6	GO_Biological_Process_2018	negative regulation of MAPK cascade (GO:0043409)	4/81	0.11392	LMO3;TIMP3;EPHB2;EZR
LMC6	GO_Biological_Process_2018	regulation of cholesterol transport (GO:0032374)	2/21	0.170258	CETP;APOC1
LMC6	GO_Biological_Process_2018	positive regulation of interferon-gamma production (GO:0032729)	3/44	0.128326	FAM49B;SLC11A1;HMHB1
LMC6	GO_Biological_Process_2018	actin-myosin filament sliding (GO:0033275)	3/39	0.112315	MYL4;TNNC1;TNNI1
LMC6	GO_Biological_Process_2018	glutathione derivative metabolic process (GO:1901685)	2/23	0.17711	MGST1;GSTM5
LMC6	GO_Biological_Process_2018	regulation of ERK1 and ERK2 cascade (GO:0070372)	9/248	0.0328382	CSF1R;CD4;THPO;FBXW7;LMO3;TIMP3;EPHB2;EZR;FGF2
LMC6	GO_Biological_Process_2018	macromolecule biosynthetic process (GO:0009059)	2/20	0.163379	IL10;SLC11A1
LMC6	GO_Biological_Process_2018	cholesterol transport (GO:0030301)	3/45	0.128326	CETP;LIPC;APOC1
LMC6	GO_Biological_Process_2018	regulation of interleukin-4 production (GO:0032673)	2/16	0.13705	CD28;HAVCR2
LMC6	GO_Biological_Process_2018	hyaluronan metabolic process (GO:0030212)	2/22	0.176303	HYAL1;FGF2
LMC6	GO_Biological_Process_2018	regulation of tyrosine phosphorylation of STAT protein (GO:0042509)	3/62	0.176303	CSF1R;CNTF;IL20
LMC6	GO_Biological_Process_2018	regulation of heterotypic cell-cell adhesion (GO:0034114)	2/20	0.163379	IL10;IL1RN
LMC6	GO_Biological_Process_2018	negative regulation of lipid metabolic process (GO:0045833)	2/20	0.163379	APOC1;PPP2R5A
LMC6	GO_Biological_Process_2018	regulation of cell division (GO:0051302)	3/66	0.192276	SUSD2;EFHC1;TP63
LMC6	GO_Biological_Process_2018	negative regulation of lipid biosynthetic process (GO:0051055)	2/18	0.1515	FBXW7;APOC1
LMC6	GO_Biological_Process_2018	inositol lipid-mediated signaling (GO:0048017)	3/40	0.11272	CSF1R;EZR;PIK3CG
LMC6	GO_Biological_Process_2018	regulation of cell cycle G1/S phase transition (GO:1902806)	2/25	0.193695	FBXW7;SUSD2
LMC6	GO_Biological_Process_2018	glycosaminoglycan catabolic process (GO:0006027)	3/57	0.163379	HYAL1;KERA;FGF2
LMC6	GO_Biological_Process_2018	positive regulation of ERK1 and ERK2 cascade (GO:0070374)	6/202	0.129839	CSF1R;CD4;THPO;FBXW7;EPHB2;FGF2
LMC6	GO_Biological_Process_2018	positive regulation of MAPK cascade (GO:0043410)	9/290	0.0479013	CSF1R;CD4;KSR1;THPO;FBXW7;EPHB2;FGF2;PIK3CG;TNFRSF10D
LMC6	GO_Biological_Process_2018	cardiac muscle contraction (GO:0060048)	3/37	0.112315	MYL4;TNNC1;TNNI1
LMC6	GO_Biological_Process_2018	lipid catabolic process (GO:0016042)	2/22	0.176303	CES3;CES1
LMC6	GO_Biological_Process_2018	negative regulation of cytokine secretion (GO:0050710)	3/41	0.11392	IL10;SRGN;EZR
LMC6	GO_Biological_Process_2018	negative regulation of Ras protein signal transduction (GO:0046580)	3/38	0.112315	MYOC;EPHB2;FBP1
LMC6	GO_Biological_Process_2018	negative regulation of T cell proliferation (GO:0042130)	2/25	0.193695	CD86;IL10
LMC6	GO_Biological_Process_2018	regulation of T cell activation (GO:0050863)	3/45	0.128326	FAM49B;CD4;SIT1
LMC6	GO_Biological_Process_2018	acylglycerol homeostasis (GO:0055090)	2/23	0.17711	CETP;LIPC
LMC6	GO_Biological_Process_2018	positive regulation of kinase activity (GO:0033674)	4/114	0.176303	CSF1R;CD4;LCP2;EPHB2
LMC6	GO_Biological_Process_2018	response to lipopolysaccharide (GO:0032496)	5/156	0.1515	CD86;IL10;SLC11A1;CARD16;TNFRSF10D
LMC6	GO_Biological_Process_2018	neutrophil activation involved in immune response (GO:0002283)	11/484	0.0951672	ARHGAP9;VAMP8;ATP8B4;SIGLEC9;SLC11A1;ITGB2;MGST1;LRMP;GPR84;METTL7A;TMC6
LMC6	GO_Biological_Process_2018	positive regulation of protein serine/threonine kinase activity (GO:0071902)	4/119	0.190759	CSF1R;CCND3;FGF2;PIK3CG
LMC6	GO_Biological_Process_2018	regulation of membrane protein ectodomain proteolysis (GO:0051043)	2/23	0.17711	IL10;TIMP3
LMC6	GO_Biological_Process_2018	response to glucocorticoid (GO:0051384)	2/25	0.193695	IL10;IL1RN
LMC6	GO_Biological_Process_2018	positive regulation of cytokine biosynthetic process (GO:0042108)	3/41	0.11392	CD86;CD4;CD28
LMC6	GO_Biological_Process_2018	positive regulation of tyrosine phosphorylation of STAT protein (GO:0042531)	3/54	0.157493	CSF1R;CNTF;IL20
LMC6	GO_Biological_Process_2018	glutathione derivative biosynthetic process (GO:1901687)	2/23	0.17711	MGST1;GSTM5
LMC6	GO_Biological_Process_2018	positive regulation of cytokine secretion (GO:0050715)	4/74	0.109017	IL10;CSF1R;HMHB1;HAVCR2
LMC6	GO_Biological_Process_2018	positive regulation of hydrolase activity (GO:0051345)	5/173	0.176303	MYL4;RIPK3;SH3BP1;MSH3;EVI5
LMC6	GO_Biological_Process_2018	extracellular matrix organization (GO:0030198)	6/230	0.166592	SCUBE3;MMP2;ITGB2;ICAM3;ITGAE;FGF2
LMC6	GO_Biological_Process_2018	regulation of protein localization to plasma membrane (GO:1903076)	3/68	0.199361	VAMP8;PPP2R5A;EPHB2
LMC6	GO_Biological_Process_2018	actin cytoskeleton reorganization (GO:0031532)	3/62	0.176303	PARVG;RHOH;EZR
LMC6	GO_Biological_Process_2018	regulation of MAPK cascade (GO:0043408)	6/204	0.133167	CSF1R;CD4;KSR1;MYOC;EPHB2;TNFRSF10D
LMC6	GO_Biological_Process_2018	T cell activation (GO:0042110)	4/89	0.128998	CD4;CD28;RHOH;PIK3CG
LMC6	GO_Biological_Process_2018	myeloid leukocyte differentiation (GO:0002573)	3/51	0.145375	CSF1R;CEBPE;BATF
LMC6	GO_Biological_Process_2018	regulation of small GTPase mediated signal transduction (GO:0051056)	5/141	0.128998	ARHGAP9;ARHGAP30;SH3BP1;RHOH;SRGAP1
LMC6	GO_Biological_Process_2018	triglyceride metabolic process (GO:0006641)	3/53	0.1515	CETP;LIPC;APOBR
LMC6	GO_Biological_Process_2018	heart contraction (GO:0060047)	3/45	0.128326	MYL4;TNNC1;TNNI1
LMC6	GO_Biological_Process_2018	regulation of I-kappaB kinase/NF-kappaB signaling (GO:0043122)	6/205	0.134241	CD4;RHOH;FASLG;S100A4;CARD16;CXXC5
LMC6	GO_Biological_Process_2018	phospholipid transport (GO:0015914)	3/59	0.170258	CETP;ATP8B4;APOC1
LMC6	GO_Biological_Process_2018	positive regulation of dephosphorylation (GO:0035306)	2/25	0.193695	RIPK3;PPP2R5A
LMC6	GO_Biological_Process_2018	phosphatidylinositol-mediated signaling (GO:0048015)	3/57	0.163379	CSF1R;EZR;PIK3CG
LMC6	GO_Biological_Process_2018	muscle contraction (GO:0006936)	5/138	0.128326	MYL4;TNNC1;TACR2;TNNI1;ANKRD2
LMC6	GO_Biological_Process_2018	positive regulation of I-kappaB kinase/NF-kappaB signaling (GO:0043123)	5/164	0.163379	CD4;FASLG;S100A4;CARD16;CXXC5
LMC6	GO_Biological_Process_2018	phosphatidylinositol metabolic process (GO:0046488)	4/113	0.176303	CSF1R;INPP5D;FGF2;PIK3CG
LMC6	GO_Biological_Process_2018	response to molecule of bacterial origin (GO:0002237)	4/99	0.1515	IL10;SLC11A1;IRF5;TNFRSF10D
LMC6	GO_Biological_Process_2018	positive regulation of JAK-STAT cascade (GO:0046427)	3/65	0.187921	CSF1R;CNTF;IL20
LMC6	GO_Biological_Process_2018	regulation of protein phosphorylation (GO:0001932)	7/262	0.128326	CSF1R;CCND3;CD4;MYOC;THPO;ITGB2;EPHB2
LMC6	GO_Biological_Process_2018	negative regulation of cytokine production (GO:0001818)	4/111	0.176188	IL10;SRGN;SLC11A1;HAVCR2
LMC6	GO_Biological_Process_2018	positive regulation of protein kinase activity (GO:0045860)	5/173	0.176303	CSF1R;CD4;RIPK3;SLC11A1;LCP2
LMC6	GO_Biological_Process_2018	glycerophospholipid metabolic process (GO:0006650)	3/65	0.187921	CETP;CSF1R;PON1
LMC6	GO_Biological_Process_2018	negative regulation of cellular catabolic process (GO:0031330)	3/57	0.163379	IL10;APOC1;TIMP3
LMC6	GO_Biological_Process_2018	striated muscle contraction (GO:0006941)	3/62	0.176303	MYL4;TNNC1;TNNI1
LMC6	GO_Biological_Process_2018	positive regulation of protein modification process (GO:0031401)	5/164	0.163379	CSF1R;CCND3;CD4;THPO;PPP2R5A
LMC6	GO_Molecular_Function_2018	sterol esterase activity (GO:0004771)	2/10	0.112276	CES3;CES1
LMC6	GO_Molecular_Function_2018	phosphatidylinositol-4,5-bisphosphate 3-kinase activity (GO:0046934)	5/69	0.0353896	CD86;CD28;ICOS;FGF2;PIK3CG
LMC6	GO_Molecular_Function_2018	triglyceride lipase activity (GO:0004806)	3/26	0.0759686	LIPC;CES3;CES1
LMC6	GO_Molecular_Function_2018	phosphatidylinositol 3-kinase activity (GO:0035004)	5/77	0.0353896	CD86;CD28;ICOS;FGF2;PIK3CG
LMC6	GO_Molecular_Function_2018	lipoprotein particle receptor activity (GO:0030228)	2/16	0.194573	STAB1;APOBR
LMC6	GO_Molecular_Function_2018	phosphatidylinositol bisphosphate kinase activity (GO:0052813)	5/72	0.0353896	CD86;CD28;ICOS;FGF2;PIK3CG
LMC6	GO_Molecular_Function_2018	growth factor activity (GO:0008083)	4/70	0.112276	IL10;CNTF;THPO;FGF2
LMC6	GO_Molecular_Function_2018	neuropeptide receptor activity (GO:0008188)	3/36	0.112276	TACR2;GPR84;MCHR1
LMC6	GO_Molecular_Function_2018	lipase activity (GO:0016298)	3/44	0.173726	LIPC;CES3;CES1
LMC6	GO_Molecular_Function_2018	GTPase regulator activity (GO:0030695)	7/276	0.194573	ARHGAP9;ARHGAP30;SH3BP1;ALDH1A1;RHOH;EVI5;SRGAP1
LMC6	GO_Cellular_Component_2018	tertiary granule membrane (GO:0070821)	6/74	0.00343623	VAMP8;ATP8B4;SLC11A1;ITGB2;GPR84;TMC6
LMC6	GO_Cellular_Component_2018	tertiary granule (GO:0070820)	7/165	0.0228374	VAMP8;ATP8B4;SLC11A1;ITGB2;GPR84;METTL7A;TMC6
LMC6	GO_Cellular_Component_2018	specific granule membrane (GO:0035579)	5/92	0.0341184	VAMP8;ATP8B4;ITGB2;GPR84;TMC6
LMC6	GO_Cellular_Component_2018	integral component of plasma membrane (GO:0005887)	22/1464	0.111964	CSF1R;SIGLEC9;SMAGP;SLC11A1;CHRNA9;LAPTM5;TACR2;ICAM3;TRPV3;FASLG;LRMP;GPR84;CALHM3;MCHR1;TNFRSF10D;CD4;THPO;CD5;SIT1;STAB1;CD28;EPHB2
LMC7	KEGG_2016	Arrhythmogenic right ventricular cardiomyopathy (ARVC)_Homo sapiens_hsa05412	5/74	0.00391315	CACNB2;RYR2;ACTN1;CACNA2D3;ITGA9
LMC7	KEGG_2016	Focal adhesion_Homo sapiens_hsa04510	7/202	0.00395236	MAPK10;COL4A2;ACTN1;LAMA3;VCL;MYLK;ITGA9
LMC7	KEGG_2016	Hypertrophic cardiomyopathy (HCM)_Homo sapiens_hsa05410	4/83	0.0244459	CACNB2;RYR2;CACNA2D3;ITGA9
LMC7	KEGG_2016	Small cell lung cancer_Homo sapiens_hsa05222	4/86	0.0244459	COL4A2;CCNE2;TRAF5;LAMA3
LMC7	KEGG_2016	Dilated cardiomyopathy_Homo sapiens_hsa05414	4/90	0.0244459	CACNB2;RYR2;CACNA2D3;ITGA9
LMC7	KEGG_2016	Amoebiasis_Homo sapiens_hsa05146	4/100	0.0300955	COL4A2;ACTN1;LAMA3;VCL
LMC7	KEGG_2016	Regulation of actin cytoskeleton_Homo sapiens_hsa04810	5/214	0.062557	GSN;ACTN1;VCL;MYLK;ITGA9
LMC7	KEGG_2016	Shigellosis_Homo sapiens_hsa05131	3/65	0.062557	MAPK10;ELMO1;VCL
LMC7	KEGG_2016	Oxytocin signaling pathway_Homo sapiens_hsa04921	4/158	0.0838822	CACNB2;RYR2;CACNA2D3;MYLK
LMC7	KEGG_2016	Cardiac muscle contraction_Homo sapiens_hsa04260	3/78	0.0838822	CACNB2;RYR2;CACNA2D3
LMC7	KEGG_2016	Pathways in cancer_Homo sapiens_hsa05200	6/397	0.127967	MAPK10;COL4A2;CCNE2;TRAF5;LAMA3;SLC2A1
LMC7	KEGG_2016	Insulin secretion_Homo sapiens_hsa04911	3/85	0.0838822	RIMS2;RYR2;SLC2A1
LMC7	KEGG_2016	ECM-receptor interaction_Homo sapiens_hsa04512	3/82	0.0838822	COL4A2;LAMA3;ITGA9
LMC7	KEGG_2016	Viral carcinogenesis_Homo sapiens_hsa05203	4/205	0.14761	GSN;CCNE2;ACTN1;TRAF5
LMC7	KEGG_2016	Insulin resistance_Homo sapiens_hsa04931	3/109	0.140267	MAPK10;PPP1R3C;SLC2A1
LMC7	KEGG_2016	Vascular smooth muscle contraction_Homo sapiens_hsa04270	3/120	0.157888	CALD1;RAMP1;MYLK
LMC7	GO_Biological_Process_2018	bleb assembly (GO:0032060)	2/8	0.0757374	EMP2;MYLK
LMC7	GO_Biological_Process_2018	regulated exocytosis (GO:0045055)	6/149	0.0723046	RIMS2;RIMS3;WDR1;ACTN1;CD9;VCL
LMC7	GO_Biological_Process_2018	cellular response to purine-containing compound (GO:0071415)	2/9	0.0757374	RYR2;CASQ2
LMC7	GO_Biological_Process_2018	cellular response to caffeine (GO:0071313)	2/8	0.0757374	RYR2;CASQ2
LMC7	GO_Biological_Process_2018	actin filament reorganization (GO:0090527)	2/10	0.0757374	GSN;FRY
LMC7	GO_Biological_Process_2018	regulation of sequestering of calcium ion (GO:0051282)	2/10	0.0757374	RYR2;CASQ2
LMC7	GO_Biological_Process_2018	calcium ion regulated exocytosis (GO:0017156)	2/12	0.0848917	RIMS2;RIMS3
LMC7	GO_Biological_Process_2018	regulation of synaptic vesicle cycle (GO:0098693)	2/12	0.0848917	RIMS2;RIMS3
LMC7	GO_Biological_Process_2018	response to caffeine (GO:0031000)	2/8	0.0757374	RYR2;CASQ2
LMC7	GO_Biological_Process_2018	cyclic nucleotide catabolic process (GO:0009214)	2/10	0.0757374	PDE2A;PDE5A
LMC7	GO_Biological_Process_2018	hexose transmembrane transport (GO:0035428)	2/20	0.128972	SLC2A9;SLC2A1
LMC7	GO_Biological_Process_2018	regulation of synaptic vesicle transport (GO:1902803)	2/14	0.100782	RIMS2;RIMS3
LMC7	GO_Biological_Process_2018	regulation of synaptic vesicle exocytosis (GO:2000300)	2/18	0.114037	RIMS2;RIMS3
LMC7	GO_Biological_Process_2018	detection of calcium ion (GO:0005513)	2/14	0.100782	RYR2;CASQ2
LMC7	GO_Biological_Process_2018	epithelial cell apoptotic process (GO:1904019)	2/10	0.0757374	RYR2;GSN
LMC7	GO_Biological_Process_2018	glucose transmembrane transport (GO:1904659)	2/17	0.114037	SLC2A9;SLC2A1
LMC7	GO_Biological_Process_2018	cardiac left ventricle morphogenesis (GO:0003214)	2/15	0.108665	RYR2;CPE
LMC7	GO_Biological_Process_2018	negative regulation of cellular component movement (GO:0051271)	2/16	0.114037	ACTN1;CD9
LMC7	GO_Biological_Process_2018	regulation of release of sequestered calcium ion into cytosol by sarcoplasmic reticulum (GO:0010880)	2/24	0.130539	RYR2;CASQ2
LMC7	GO_Biological_Process_2018	cAMP-mediated signaling (GO:0019933)	4/76	0.0757374	RIMS2;GPR26;PDE2A;RAMP1
LMC7	GO_Biological_Process_2018	vesicle-mediated transport between endosomal compartments (GO:0098927)	2/24	0.130539	MYO1D;EMP2
LMC7	GO_Biological_Process_2018	glucose transport (GO:0015758)	2/23	0.130539	SLC2A9;SLC2A1
LMC7	GO_Biological_Process_2018	epithelial cell-cell adhesion (GO:0090136)	2/12	0.0848917	PLEKHA7;VCL
LMC7	GO_Biological_Process_2018	cellular response to alkaloid (GO:0071312)	2/22	0.130539	RYR2;CASQ2
LMC7	GO_Biological_Process_2018	regulation of cardiac muscle contraction by calcium ion signaling (GO:0010882)	2/22	0.130539	RYR2;CASQ2
LMC7	GO_Biological_Process_2018	purine ribonucleotide catabolic process (GO:0009154)	2/20	0.128972	PDE2A;PDE5A
LMC7	GO_Biological_Process_2018	negative regulation of actin filament polymerization (GO:0030837)	2/23	0.130539	KANK2;GSN
LMC7	GO_Biological_Process_2018	protein localization to cell surface (GO:0034394)	2/23	0.130539	EMP2;VCL
LMC7	GO_Biological_Process_2018	lamellipodium assembly (GO:0030032)	2/24	0.130539	ABLIM2;VCL
LMC7	GO_Biological_Process_2018	cGMP metabolic process (GO:0046068)	2/29	0.152948	PDE2A;PDE5A
LMC7	GO_Biological_Process_2018	lamellipodium organization (GO:0097581)	2/26	0.138567	ABLIM2;VCL
LMC7	GO_Biological_Process_2018	positive regulation of calcium ion transport (GO:0051928)	2/34	0.189865	CACNB2;MYLK
LMC7	GO_Biological_Process_2018	plasma membrane bounded cell projection assembly (GO:0120031)	5/242	0.138567	ABLIM2;GSN;EMP2;VCL;MYLK
LMC7	GO_Biological_Process_2018	positive regulation of signaling (GO:0023056)	2/37	0.19747	RIMS2;RIMS3
LMC7	GO_Biological_Process_2018	regulation of cardiac muscle contraction by regulation of the release of sequestered calcium ion (GO:0010881)	2/18	0.114037	RYR2;CASQ2
LMC7	GO_Biological_Process_2018	apical junction assembly (GO:0043297)	2/36	0.19747	WDR1;VCL
LMC7	GO_Biological_Process_2018	cyclic-nucleotide-mediated signaling (GO:0019935)	2/33	0.183259	RIMS2;PDE2A
LMC7	GO_Biological_Process_2018	actin polymerization or depolymerization (GO:0008154)	2/37	0.19747	GSN;WDR1
LMC7	GO_Biological_Process_2018	platelet degranulation (GO:0002576)	4/125	0.114037	WDR1;ACTN1;CD9;VCL
LMC7	GO_Biological_Process_2018	regulation of heart rate by cardiac conduction (GO:0086091)	2/36	0.19747	CACNB2;KCND3
LMC7	GO_Biological_Process_2018	regulation of neurotransmitter secretion (GO:0046928)	2/28	0.152217	RIMS2;RIMS3
LMC7	GO_Biological_Process_2018	positive regulation of cell communication (GO:0010647)	2/29	0.152948	RIMS2;RIMS3
LMC7	GO_Biological_Process_2018	endodermal cell differentiation (GO:0035987)	2/33	0.183259	COL4A2;LAMA3
LMC7	GO_Biological_Process_2018	endoderm formation (GO:0001706)	2/37	0.19747	COL4A2;LAMA3
LMC7	GO_Biological_Process_2018	negative regulation of cellular process (GO:0048523)	8/535	0.130539	KANK2;KLF11;ACTN1;ARHGAP1;CD9;CHD5;IGFBP7;TOB1
LMC7	GO_Biological_Process_2018	actin filament organization (GO:0007015)	4/121	0.114037	GSN;ACTN1;EMP2;FRY
LMC7	GO_Biological_Process_2018	cell-matrix adhesion (GO:0007160)	3/91	0.174073	ACTN1;EMP2;VCL
LMC7	GO_Biological_Process_2018	protein localization to membrane (GO:0072657)	4/161	0.152217	CACNB2;CPE;EMP2;RAMP1
LMC7	GO_Biological_Process_2018	muscle contraction (GO:0006936)	4/138	0.130539	CALD1;CASQ2;VCL;MYLK
LMC7	GO_Biological_Process_2018	cardiac muscle contraction (GO:0060048)	2/37	0.19747	RYR2;CASQ2
LMC7	GO_Biological_Process_2018	cell-cell junction assembly (GO:0007043)	3/80	0.138567	WDR1;CD9;VCL
LMC7	GO_Biological_Process_2018	negative regulation of transcription from RNA polymerase II promoter (GO:0000122)	8/566	0.138567	KANK2;KLF11;WWOX;ZFHX3;PDE2A;PRDM16;ARID5B;MEIS2
LMC7	GO_Molecular_Function_2018	actin binding (GO:0003779)	8/255	0.0063984	MYO1D;CACNB2;ABLIM2;GSN;WDR1;ACTN1;SYNE2;VCL
LMC7	GO_Molecular_Function_2018	cyclic-nucleotide phosphodiesterase activity (GO:0004112)	2/11	0.0287273	PDE2A;PDE5A
LMC7	GO_Molecular_Function_2018	cGMP binding (GO:0030553)	2/11	0.0287273	PDE2A;PDE5A
LMC7	GO_Molecular_Function_2018	3',5'-cyclic-GMP phosphodiesterase activity (GO:0047555)	2/12	0.0287273	PDE2A;PDE5A
LMC7	GO_Molecular_Function_2018	calcium ion binding (GO:0005509)	7/285	0.0287273	TPD52;RYR2;GSN;PITPNM3;NCS1;CASQ2;MAN1C1
LMC7	GO_Molecular_Function_2018	actin filament binding (GO:0051015)	5/128	0.0287273	MYO1D;CACNB2;ABLIM2;WDR1;ACTN1
LMC7	GO_Molecular_Function_2018	calcium channel activity (GO:0005262)	4/94	0.0287273	CACNB2;RYR2;NCS1;PDE2A
LMC7	GO_Molecular_Function_2018	3',5'-cyclic-nucleotide phosphodiesterase activity (GO:0004114)	2/21	0.0735311	PDE2A;PDE5A
LMC7	GO_Molecular_Function_2018	cyclic nucleotide binding (GO:0030551)	2/22	0.0735311	PDE2A;PDE5A
LMC7	GO_Molecular_Function_2018	voltage-gated cation channel activity (GO:0022843)	4/101	0.0287273	CACNB2;KCND3;NCS1;KCNQ5
LMC7	GO_Molecular_Function_2018	protein tyrosine kinase binding (GO:1990782)	2/49	0.180054	PITPNM3;TOB1
LMC7	GO_Molecular_Function_2018	receptor tyrosine kinase binding (GO:0030971)	2/40	0.143142	PITPNM3;TOB1
LMC7	GO_Molecular_Function_2018	metallocarboxypeptidase activity (GO:0004181)	2/29	0.106899	CPXM2;CPE
LMC7	GO_Molecular_Function_2018	phospholipid transporter activity (GO:0005548)	2/49	0.180054	PITPNM3;ATP9A
LMC7	GO_Molecular_Function_2018	calcium ion transmembrane transporter activity (GO:0015085)	3/78	0.0885292	CACNB2;RYR2;PDE2A
LMC7	GO_Molecular_Function_2018	carboxypeptidase activity (GO:0004180)	2/40	0.143142	CPXM2;CPE
LMC7	GO_Molecular_Function_2018	voltage-gated calcium channel activity (GO:0005245)	2/38	0.143142	CACNB2;NCS1
LMC7	GO_Molecular_Function_2018	metal ion binding (GO:0046872)	8/443	0.0287273	TPD52;RYR2;GSN;PITPNM3;NCS1;CASQ2;MAN1C1;CLYBL
LMC7	GO_Molecular_Function_2018	SH3/SH2 adaptor activity (GO:0005070)	2/52	0.180054	ARHGAP1;TOB1
LMC7	GO_Molecular_Function_2018	transcription coactivator activity (GO:0003713)	5/292	0.143142	WWOX;RBPMS;ACTN1;PRDM16;ARID5B
LMC7	GO_Molecular_Function_2018	carboxylic acid binding (GO:0031406)	2/35	0.142675	ASS1;HAPLN2
LMC7	GO_Molecular_Function_2018	metalloexopeptidase activity (GO:0008235)	2/55	0.180054	CPXM2;CPE
LMC7	GO_Molecular_Function_2018	cation channel activity (GO:0005261)	3/147	0.180054	CACNB2;RYR2;PDE2A
LMC7	GO_Molecular_Function_2018	Rab GTPase binding (GO:0017137)	3/131	0.180054	RIMS2;RIMS3;ARHGAP1
LMC7	GO_Molecular_Function_2018	voltage-gated potassium channel activity (GO:0005249)	2/86	0.182346	KCND3;KCNQ5
LMC7	GO_Molecular_Function_2018	Ras GTPase binding (GO:0017016)	3/185	0.182346	RIMS2;RIMS3;ARHGAP1
LMC7	GO_Molecular_Function_2018	protein serine/threonine phosphatase activity (GO:0004722)	2/62	0.180054	PPM1L;PPP1R3C
LMC7	GO_Molecular_Function_2018	integrin binding (GO:0005178)	2/95	0.19452	ACTN1;EMP2
LMC7	GO_Molecular_Function_2018	potassium channel activity (GO:0005267)	2/101	0.196208	KCND3;KCNQ5
LMC7	GO_Cellular_Component_2018	sarcoplasm (GO:0016528)	4/32	0.00163397	RYR2;GSN;CASQ2;SYNE2
LMC7	GO_Cellular_Component_2018	junctional sarcoplasmic reticulum membrane (GO:0014701)	2/10	0.0172253	RYR2;CASQ2
LMC7	GO_Cellular_Component_2018	sarcoplasmic reticulum (GO:0016529)	3/30	0.00959794	RYR2;CASQ2;SYNE2
LMC7	GO_Cellular_Component_2018	actin cytoskeleton (GO:0015629)	8/295	0.00336004	ABLIM2;GSN;WDR1;CALD1;ACTN1;CDC42EP3;SLC2A1;MYLK
LMC7	GO_Cellular_Component_2018	focal adhesion (GO:0005925)	9/357	0.00326342	KLF11;NFASC;GSN;ACTN1;CD9;LPP;SYNE2;VCL;TNS1
LMC7	GO_Cellular_Component_2018	cytoskeleton (GO:0005856)	9/521	0.0172253	KANK2;EPB41L4A;ABLIM2;GSN;CALD1;CDC42EP3;SYNE2;VCL;MYLK
LMC7	GO_Cellular_Component_2018	calcium channel complex (GO:0034704)	2/25	0.0592468	RYR2;CASQ2
LMC7	GO_Cellular_Component_2018	cortical cytoskeleton (GO:0030863)	3/53	0.0226491	GSN;WDR1;SLC2A1
LMC7	GO_Cellular_Component_2018	cortical actin cytoskeleton (GO:0030864)	3/53	0.0226491	GSN;WDR1;SLC2A1
LMC7	GO_Cellular_Component_2018	actomyosin (GO:0042641)	3/49	0.0226491	WDR1;ACTN1;MYLK
LMC7	GO_Cellular_Component_2018	contractile actin filament bundle (GO:0097517)	2/41	0.123802	ACTN1;MYLK
LMC7	GO_Cellular_Component_2018	aggresome (GO:0016235)	2/42	0.123802	PRDM16;SYNE2
LMC7	GO_Cellular_Component_2018	nuclear transcription factor complex (GO:0044798)	2/72	0.18083	WWOX;PBX1
LMC7	GO_Cellular_Component_2018	stress fiber (GO:0001725)	2/41	0.123802	ACTN1;MYLK
LMC7	GO_Cellular_Component_2018	actin filament (GO:0005884)	2/56	0.180678	WDR1;ACTN1
LMC7	GO_Cellular_Component_2018	cation channel complex (GO:0034703)	2/66	0.180678	RYR2;CASQ2
LMC8	GO_Biological_Process_2018	plasma membrane organization (GO:0007009)	3/37	0.00558679	SERP1;MYOF;SYT7
LMC8	GO_Biological_Process_2018	sensory perception of mechanical stimulus (GO:0050954)	3/79	0.0202469	SPTBN4;EPS8L2;MYO7A
LMC8	GO_Biological_Process_2018	sensory perception of sound (GO:0007605)	3/82	0.0202469	SPTBN4;EPS8L2;MYO7A
LMC8	GO_Biological_Process_2018	regulation of calcium ion-dependent exocytosis (GO:0017158)	2/54	0.0938996	KCNB1;SYT7
LMC8	GO_Biological_Process_2018	regulation of peptide hormone secretion (GO:0090276)	2/74	0.0938996	KCNB1;SYT7
LMC8	GO_Biological_Process_2018	wound healing (GO:0042060)	2/51	0.0938996	MYOF;SYT7
LMC8	GO_Biological_Process_2018	protein modification process (GO:0036211)	2/85	0.0938996	SERP1;MAN2B1
LMC8	GO_Biological_Process_2018	negative regulation of cell differentiation (GO:0045596)	2/151	0.0941599	FOXA1;ZFPM1
LMC8	GO_Biological_Process_2018	protein localization to cell periphery (GO:1990778)	2/118	0.0938996	SPTBN4;KCNB1
LMC8	GO_Biological_Process_2018	regulation of insulin secretion (GO:0050796)	2/99	0.0938996	KCNB1;SYT7
LMC8	GO_Biological_Process_2018	regulation of protein secretion (GO:0050708)	2/108	0.0938996	KCNB1;SYT7
LMC8	GO_Biological_Process_2018	protein localization to membrane (GO:0072657)	2/161	0.0958995	SPTBN4;KCNB1
LMC8	GO_Biological_Process_2018	protein localization to plasma membrane (GO:0072659)	2/131	0.0938996	SPTBN4;KCNB1
LMC8	GO_Biological_Process_2018	extracellular matrix organization (GO:0030198)	2/230	0.118676	ADAM12;ICAM5
LMC8	GO_Biological_Process_2018	Golgi vesicle transport (GO:0048193)	2/272	0.134225	SPTBN4;KLC1
LMC8	GO_Biological_Process_2018	positive regulation of transcription from RNA polymerase II promoter (GO:0045944)	3/849	0.189125	FOXA1;FOXD3;ZFPM1
LMC8	GO_Biological_Process_2018	vesicle-mediated transport (GO:0016192)	2/411	0.187006	SPTBN4;SYT7
LMC8	GO_Molecular_Function_2018	spectrin binding (GO:0030507)	2/20	0.0195369	SPTBN4;MYO7A
LMC8	GO_Molecular_Function_2018	peptidase activity, acting on L-amino acid peptides (GO:0070011)	3/186	0.0660884	CFD;ADAM12;PRSS27
LMC8	GO_Molecular_Function_2018	actin binding (GO:0003779)	3/255	0.0881705	SPTBN4;EPS8L2;MYO7A
LMC8	GO_Molecular_Function_2018	motor activity (GO:0003774)	2/86	0.0881705	MYO7A;KLC1
LMC8	GO_Molecular_Function_2018	transcriptional repressor activity, RNA polymerase II transcription regulatory region sequence-specific binding (GO:0001227)	2/160	0.13075	FOXD3;ZFPM1
LMC8	GO_Molecular_Function_2018	serine-type peptidase activity (GO:0008236)	2/221	0.158626	CFD;PRSS27
LMC9	KEGG_2016	Axon guidance_Homo sapiens_hsa04360	6/127	0.00815998	CXCL12;RGS3;UNC5B;SEMA4C;EPHA2;EPHB3
LMC9	KEGG_2016	Notch signaling pathway_Homo sapiens_hsa04330	3/48	0.119066	NCOR2;JAG1;CTBP2
LMC9	KEGG_2016	AMPK signaling pathway_Homo sapiens_hsa04152	4/124	0.12786	SREBF1;STK11;EEF2;PRKAB1
LMC9	KEGG_2016	Glycosaminoglycan degradation_Homo sapiens_hsa00531	2/19	0.12786	GALNS;HEXB
LMC9	KEGG_2016	Glycosaminoglycan biosynthesis - heparan sulfate / heparin_Homo sapiens_hsa00534	2/24	0.150694	B3GALT6;HS6ST1
LMC9	GO_Biological_Process_2018	adherens junction assembly (GO:0034333)	3/8	0.00913086	ZNF703;TBCD;SMAD7
LMC9	GO_Biological_Process_2018	regulation of transforming growth factor beta receptor signaling pathway (GO:0017015)	5/80	0.0289864	CDKN1C;STK11;ZNF703;PMEPA1;SMAD7
LMC9	GO_Biological_Process_2018	dendrite morphogenesis (GO:0048813)	4/33	0.016642	FARP1;MAP6;SHANK2;EPHB3
LMC9	GO_Biological_Process_2018	endothelium development (GO:0003158)	2/11	0.13614	JAG1;SCUBE1
LMC9	GO_Biological_Process_2018	embryonic eye morphogenesis (GO:0048048)	2/12	0.13614	RARG;MFAP2
LMC9	GO_Biological_Process_2018	eye morphogenesis (GO:0048592)	3/21	0.0513599	RARG;COL5A1;MFAP2
LMC9	GO_Biological_Process_2018	regulation of gene expression by genetic imprinting (GO:0006349)	2/11	0.13614	DNMT3A;PCGF3
LMC9	GO_Biological_Process_2018	regulation of cellular response to transforming growth factor beta stimulus (GO:1903844)	2/19	0.188629	ZNF703;SMAD7
LMC9	GO_Biological_Process_2018	endothelial cell differentiation (GO:0045446)	2/14	0.13614	JAG1;SCUBE1
LMC9	GO_Biological_Process_2018	regulation of triglyceride biosynthetic process (GO:0010866)	2/14	0.13614	SREBF1;SIK1
LMC9	GO_Biological_Process_2018	photoperiodism (GO:0009648)	2/22	0.199234	MTA1;SIK1
LMC9	GO_Biological_Process_2018	dendritic spine morphogenesis (GO:0060997)	2/17	0.177801	SHANK2;EPHB3
LMC9	GO_Biological_Process_2018	keratan sulfate catabolic process (GO:0042340)	2/13	0.13614	GALNS;HEXB
LMC9	GO_Biological_Process_2018	regulation of retinoic acid receptor signaling pathway (GO:0048385)	2/14	0.13614	CTBP2;CALR
LMC9	GO_Biological_Process_2018	negative regulation of transcription, DNA-templated (GO:0045892)	13/814	0.133641	CBX8;CDKN1C;RARG;ZFHX3;CTBP2;SMAD7;NCOR2;ZNF608;CUX1;ZNF703;CALR;JARID2;MXD4
LMC9	GO_Biological_Process_2018	entrainment of circadian clock by photoperiod (GO:0043153)	2/21	0.199234	MTA1;SIK1
LMC9	GO_Biological_Process_2018	positive regulation of cellular response to transforming growth factor beta stimulus (GO:1903846)	2/20	0.188629	CDKN1C;STK11
LMC9	GO_Biological_Process_2018	regulation of cell-cell adhesion (GO:0022407)	3/33	0.133641	JAG1;EPHB3;SMAD7
LMC9	GO_Biological_Process_2018	cellular protein complex localization (GO:0034629)	2/22	0.199234	RCC2;SMAD7
LMC9	GO_Biological_Process_2018	positive regulation of transforming growth factor beta receptor signaling pathway (GO:0030511)	2/20	0.188629	CDKN1C;STK11
LMC9	GO_Biological_Process_2018	adherens junction organization (GO:0034332)	3/45	0.13614	ZNF703;TBCD;SMAD7
LMC9	GO_Biological_Process_2018	negative regulation of cell-substrate adhesion (GO:0010812)	3/36	0.13614	JAG1;RCC2;TBCD
LMC9	GO_Biological_Process_2018	negative regulation of pathway-restricted SMAD protein phosphorylation (GO:0060394)	2/11	0.13614	PMEPA1;SMAD7
LMC9	GO_Biological_Process_2018	positive regulation of protein localization to plasma membrane (GO:1903078)	3/44	0.13614	PRKCH;PRKCE;EPHA2
LMC9	GO_Biological_Process_2018	cell morphogenesis involved in differentiation (GO:0000904)	3/55	0.176037	TBCD;EPHA2;EPHB3
LMC9	GO_Biological_Process_2018	regulation of protein localization to plasma membrane (GO:1903076)	3/68	0.199234	PRKCH;PRKCE;EPHA2
LMC9	GO_Biological_Process_2018	positive regulation of protein localization to cell periphery (GO:1904377)	3/47	0.13614	PRKCH;PRKCE;EPHA2
LMC9	GO_Biological_Process_2018	epithelial cell differentiation (GO:0030855)	4/97	0.13614	RARG;JAG1;SCUBE1;ZNF703
LMC9	GO_Biological_Process_2018	regulation of transcription from RNA polymerase II promoter (GO:0006357)	17/1479	0.177801	CBX8;SREBF1;RARG;ZFHX3;JAG1;CTBP2;TGFA;FOXP4;SMAD7;NCOR2;ZNF608;CUX1;ZMIZ1;CALR;SSBP3;HOXD8;MXD4
LMC9	GO_Biological_Process_2018	cell junction assembly (GO:0034329)	3/60	0.188629	ZNF703;TBCD;SMAD7
LMC9	GO_Biological_Process_2018	negative regulation of transcription from RNA polymerase II promoter (GO:0000122)	9/566	0.188629	CBX8;NCOR2;RARG;ZFHX3;ZNF608;CUX1;CALR;MXD4;SMAD7
LMC9	GO_Biological_Process_2018	protein phosphorylation (GO:0006468)	8/471	0.188629	STK11;PRKCH;PRKCE;SIK1;PRKAB1;CSNK1G2;EPHB3;SMAD7
LMC9	GO_Molecular_Function_2018	protein kinase C activity (GO:0004697)	2/11	0.117043	PRKCH;PRKCE
LMC9	GO_Molecular_Function_2018	transmembrane-ephrin receptor activity (GO:0005005)	2/18	0.135951	EPHA2;EPHB3
LMC9	GO_Molecular_Function_2018	ephrin receptor activity (GO:0005003)	2/18	0.135951	EPHA2;EPHB3
LMC9	GO_Molecular_Function_2018	Notch binding (GO:0005112)	2/18	0.135951	NCOR2;JAG1
LMC9	GO_Molecular_Function_2018	GTPase activator activity (GO:0005096)	6/250	0.135951	RGS3;RASA3;CDC42EP4;RGS16;TBCD;TBC1D16
LMC9	GO_Molecular_Function_2018	GTPase regulator activity (GO:0030695)	7/276	0.106109	GPSM1;RGS3;RASA3;CDC42EP4;RGS16;TBCD;TBC1D16
LMC9	GO_Molecular_Function_2018	G-protein coupled receptor binding (GO:0001664)	4/134	0.154425	CXCL12;ZNRF3;GRIK3;GPHA2
LMC9	GO_Molecular_Function_2018	protein kinase activity (GO:0004672)	10/514	0.106109	STK11;PRKCH;CUX1;PRKCE;SIK1;MAP2K7;PRKAB1;CSNK1G2;EPHA2;EPHB3
LMC9	GO_Molecular_Function_2018	transcription regulatory region sequence-specific DNA binding (GO:0000976)	6/293	0.154425	SREBF1;RARG;ZFHX3;MTA1;CUX1;HOXD8
LMC9	GO_Molecular_Function_2018	protein kinase binding (GO:0019901)	8/496	0.154425	CTBP2;RCC2;SIK1;EEF2;MAP2K7;MAPK8IP3;EPHA2;EPHB3
LMC9	GO_Cellular_Component_2018	nuclear matrix (GO:0016363)	4/60	0.0439028	NCOR2;DNMT3A;ZNF703;PMEPA1
LMC9	GO_Cellular_Component_2018	Golgi membrane (GO:0000139)	8/443	0.148669	GPSM1;SREBF1;CUX1;STX6;PMEPA1;B3GALT6;HS6ST1;MAPK8IP3
LMC9	GO_Cellular_Component_2018	nuclear periphery (GO:0034399)	4/79	0.0622504	NCOR2;DNMT3A;ZNF703;PMEPA1
LMC9	GO_Cellular_Component_2018	Golgi subcompartment (GO:0098791)	8/480	0.179146	GPSM1;SREBF1;CUX1;STX6;PMEPA1;B3GALT6;HS6ST1;MAPK8IP3

## Sheet: 3_HIPO_validated_ELK3_fusions
PID	Pos1	Pos2	Gene1	Gene2	Fusion	Forward primer	Forward primter sequence	Reverse primer	Reverse primer sequence	Product size
p1	12:95645848	12:96617343	VEZT	ELK3	VEZT::ELK3	VEZT_Ex2 F	CGGAGTTTGACGAAGAGGTG	ELK3_Ex1 R.1	TCGAGGTCCAGCAGATCAAA	248 bp
p2a	15:99251337	12:96617343	IGF1R	ELK3	IGF1R::ELK3	IGF1R_Ex1 F	TGATCCTGGATGCGGTGTC	ELK3_Ex1 R	CAGCTTGGCCACTTCTTCTG	300 bp
p2b	12:96588484	12:66221781	ELK3	HMGA2	ELK3::HMGA2	ELK3_5UTR F	TTACAAGAGCCACAGACCGT	HMGA2_Ex1 R	TGGCCATTTCCTAGGTCTGC	249 bp
p3	12:65672646	12:96617343	MSRB3	ELK3	MSRB3::ELK3	MSRB3_Ex1 F	CTCTCGCTCTGCCTCTCC	ELK3_Ex1 R	CAGCTTGGCCACTTCTTCTG	201 bp
p4	12:96588484	12:69202988	ELK3	MDM2	ELK3 :: MDM2	ELK3_5UTR F	TTACAAGAGCCACAGACCGT	MDM2_Ex1 R	AGCTGGAATCTGTGAGGTGG	175 bp
p5	12:96588484	12:78334099	ELK3	NAV3	ELK3::NAV3	ELK3_5UTR F	TTACAAGAGCCACAGACCGT	NAV3_Ex1 R	CAATGTCTTGTTGCAAGTCCT	187 bp
